# Supplementary material for: Epidemiology of undiagnosed type 2 diabetes mellitus among hill tribe adults in Thailand
Source: Sci Rep. 2022 Mar 10;12:3969. doi: 10.1038/s41598-022-07977-9 (PMC8913599; doi:10.1038/s41598-022-07977-9)
Supplement: Supplementary file 1 — Supplementary Table S1. [file 41598_2022_7977_MOESM1_ESM.xlsx]

## Sheet: Analysis NCD (new case) 7.3.21
Table S1 Data for the study
Sex	New_age	Tribe	New_religion	New_final_edu	Re_occupation	Re_Income	New_debt	New_status	New_housemember	Live_with	Re_DadDM	Re_MomDM	New_Q3.1Smoke	New_Q3.2Alcohol	Q3.7_Exercise	New_Q3.8.1Salt	New_Q3.8.2monoglu	New_Q3.8.3oil	Stress	Depression_re	Re_SumReK_DM	Re_SumReA_DM	New_BMI	Re_Cholesterol	Re_Triglycerides	HDL_total	Re_LDL	Code	Re_Sum_ReQ3.10	Eat_breakfast	Weight	Height	BMI	Re_BMI	Waistline	New_Waistline_man	New_Waistline_woman	New_Waistline	Hips	Pressure_systolic	Re_systolic	New_systolic	Pressure_diastolic	Re_diastolic	New_diastolic	Blood_pressure	Re_Blood_pressure	Age	Re_Age
2	4	2	1	1	2	1	1	3	1	4	3	3	2	2	1	3	3	3	2	2	2	1	1	2	1	0	2	70	4	0	40	143	19.56	2	84	#NULL!	1	1	92	111	1	0	73	1	0	0	0	63	4
2	1	5	1	1	2	2	1	1	2	4	1	1	1	1	2	3	2	2	1	2	1	1	1	2	1	0	2	1639	2	0	45	145	21.4	2	70	#NULL!	0	0	90	126	2	0	77	1	0	0	0	32	1
1	1	3	2	3	2	2	2	2	2	2	1	2	2	2	2	3	3	3	1	1	3	3	3	2	1	1	2	2162	1	0	73	167	26.18	3	90	1	#NULL!	1	102	134	2	0	65	1	0	0	0	31	1
2	4	3	1	1	2	1	1	3	1	4	3	3	2	2	1	3	3	3	2	2	3	1	1	2	1	0	2	2530	4	0	40	143	19.56	2	84	#NULL!	1	1	92	111	1	0	73	1	0	0	0	63	4
1	2	3	1	3	3	2	2	2	2	2	2	1	1	1	2	2	2	2	2	1	1	2	3	2	1	1	2	1116	1	0	79	167	28.33	3	102	1	#NULL!	1	106	96	1	0	71	1	0	0	0	49	2
1	2	5	1	2	2	3	1	2	1	2	1	1	2	2	2	3	3	3	1	2	3	3	1	2	1	1	2	315	2	0	57	165	20.94	2	72	0	#NULL!	0	90	117	1	0	64	1	0	0	0	48	2
2	1	5	1	3	2	1	2	2	1	2	1	2	1	2	1	2	2	2	1	1	2	3	3	2	1	1	2	838	1	0	52	147	24.06	3	71	#NULL!	0	0	100	131	2	0	80	2	0	0	0	39	1
1	6	4	1	1	1	1	1	2	2	2	1	1	2	2	1	3	3	3	1	1	1	1	3	2	1	1	2	1361	1	0	65	160	25.39	3	89	0	#NULL!	0	97	127	2	0	79	1	0	0	0	80	4
2	4	2	1	1	2	3	1	2	1	2	3	3	1	1	3	2	2	2	1	1	2	1	3	2	1	1	2	1884	1	0	68	150	30.22	3	100	#NULL!	1	1	95	143	3	1	79	1	0	1	1	65	4
1	2	1	1	2	3	2	1	1	1	2	1	1	2	1	1	3	2	1	1	1	1	1	3	2	2	1	2	132	1	0	68	161	26.23	3	85	0	#NULL!	0	101	143	3	1	99	3	1	2	1	43	2
2	1	6	1	3	4	1	1	1	3	4	1	1	1	1	2	2	2	2	1	1	1	1	3	2	2	0	2	655	1	0	54	145	25.68	3	90	#NULL!	1	1	95	118	1	0	76	1	0	0	0	37	1
2	3	1	2	1	2	1	1	3	3	3	3	3	1	1	3	3	3	3	1	2	3	2	3	2	2	0	2	1178	2	0	70	150	31.11	3	97	#NULL!	1	1	98	147	3	1	80	2	0	1	1	55	3
2	4	2	2	1	2	1	1	3	1	3	3	3	2	1	2	3	3	3	2	2	1	1	3	2	2	0	2	1701	2	0	57	146	26.74	3	67	#NULL!	0	0	80	170	3	1	90	3	1	2	1	62	4
1	4	3	1	1	3	2	1	2	2	3	1	3	1	1	1	2	2	2	1	1	3	2	1	2	2	1	2	2224	1	0	58	160	22.66	2	64	0	#NULL!	0	77	137	2	0	65	1	0	0	0	65	4
2	5	1	2	1	2	3	1	2	2	4	1	1	2	1	1	3	3	3	2	2	3	1	2	2	2	1	2	146	2	0	38	146	17.83	1	68	#NULL!	0	0	78	150	3	1	83	2	0	1	1	73	4
2	4	6	1	1	2	1	1	2	1	2	3	3	2	1	1	3	3	2	1	1	2	2	3	2	2	1	2	669	1	0	51	147	23.6	3	76	#NULL!	0	0	90	137	2	0	75	1	0	0	0	67	4
2	4	1	2	1	2	1	1	2	1	2	1	1	1	1	1	1	1	1	1	1	3	1	3	2	2	1	2	1192	1	0	66	150	29.33	3	96	#NULL!	1	1	103	148	3	1	93	3	1	2	1	61	4
2	3	2	2	1	3	1	1	3	1	3	3	3	1	1	1	3	3	3	2	2	1	1	1	2	2	1	2	1715	2	0	43	150	19.11	2	63	#NULL!	0	0	80	158	3	1	88	2	0	1	1	55	3
1	3	5	1	2	2	1	2	2	1	2	3	3	1	1	2	3	3	3	2	2	1	1	3	2	1	1	2	328	2	0	75	169	26.26	3	90	1	#NULL!	1	98	126	2	0	91	3	1	1	1	58	3
1	2	6	1	3	1	1	2	2	2	2	1	1	1	2	2	1	1	1	1	1	2	3	1	2	1	1	2	851	1	0	53	160	20.7	2	74	0	#NULL!	0	67	128	2	0	82	2	0	0	0	48	2
2	1	4	1	2	2	1	2	2	1	2	1	1	1	2	2	3	3	3	1	1	3	2	3	2	1	1	2	1374	1	0	53	145	25.21	3	79	#NULL!	0	0	96	139	2	0	80	2	0	0	0	37	1
1	2	2	1	1	2	1	1	2	2	2	1	1	1	1	3	2	2	2	1	1	1	2	3	2	1	1	2	1897	1	0	58	140	29.59	3	93	1	#NULL!	1	100	118	1	0	75	1	0	0	0	49	2
2	3	5	2	2	4	2	2	2	1	2	3	2	1	1	2	2	3	1	1	1	2	1	3	2	1	0	2	312	1	0	79	150	35.11	3	98	#NULL!	1	1	111	140	3	1	87	2	0	1	1	51	3
1	1	5	1	3	2	3	1	2	1	2	1	1	2	2	2	2	2	2	1	1	3	2	1	2	1	1	2	835	1	0	54	170	18.69	2	76	0	#NULL!	0	91	124	2	0	82	2	0	0	0	37	1
1	6	6	2	1	3	1	1	2	2	2	3	3	1	1	3	3	3	2	1	1	3	2	3	2	1	1	2	1358	1	0	66	160	25.78	3	95	1	#NULL!	1	98	122	2	0	77	1	0	0	0	80	4
1	4	3	1	2	2	1	1	2	1	2	3	3	1	1	3	2	2	2	1	1	3	2	3	2	1	1	2	1881	1	0	60	150	26.67	3	89	0	#NULL!	0	100	130	2	0	79	1	0	0	0	62	4
2	3	6	1	1	2	1	1	2	2	4	1	1	1	1	2	2	2	2	1	1	3	3	3	2	1	0	2	712	1	0	76	160	29.69	3	88	#NULL!	1	1	105	117	1	0	73	1	0	0	0	53	3
1	2	1	2	1	1	2	2	3	1	2	3	1	1	1	1	2	1	2	1	1	3	2	1	2	1	1	2	1235	1	0	54	162	20.58	2	70	0	#NULL!	0	91	117	1	0	82	2	0	0	0	45	2
1	5	1	2	1	1	1	1	3	1	1	3	3	1	1	3	3	3	3	1	1	1	1	3	2	1	1	2	1758	1	0	60	161	23.15	3	90	1	#NULL!	1	94	143	3	1	89	2	0	1	1	75	4
2	2	3	1	2	2	2	2	2	1	2	2	1	1	1	3	3	3	3	1	1	3	2	3	2	1	0	2	2281	1	0	58	157	23.53	3	79	#NULL!	0	0	94	133	2	0	72	1	0	0	0	47	2
2	4	5	1	1	1	3	1	2	2	3	1	1	1	1	1	3	2	2	2	2	1	1	1	2	2	1	2	298	2	0	45.2	150	20.09	2	70	#NULL!	0	0	85	114	1	0	65	1	0	0	0	68	4
1	2	5	1	2	2	1	2	2	1	2	2	1	2	2	2	2	3	2	1	1	1	1	3	2	2	1	2	821	1	0	74	168	26.22	3	89	0	#NULL!	0	103	123	2	0	58	1	0	0	0	41	2
1	5	4	1	1	1	1	1	2	1	2	3	3	1	1	2	1	2	2	1	1	2	1	2	2	2	1	2	1344	1	0	48	162	18.29	1	75	0	#NULL!	0	85	104	1	0	62	1	0	0	0	79	4
1	1	3	1	1	2	3	1	3	1	2	3	3	2	1	1	2	3	2	2	1	1	1	1	2	2	1	2	1867	1	0	58	160	22.66	2	80	0	#NULL!	0	95	123	2	0	77	1	0	0	0	37	1
2	4	5	2	2	3	1	2	3	1	3	1	1	1	1	2	3	3	3	3	2	3	3	3	2	2	0	2	313	2	0	66	161	25.46	3	92	#NULL!	1	1	105	146	3	1	93	3	1	2	1	62	4
2	3	5	1	1	2	1	2	2	1	1	2	2	2	1	3	3	3	3	1	1	3	3	3	2	2	0	2	836	1	0	65	154	27.41	3	90	#NULL!	1	1	103	131	2	0	80	2	0	0	0	51	3
2	4	4	1	1	2	1	2	3	1	2	1	1	1	1	1	3	3	3	1	1	2	1	3	2	2	0	2	1359	1	0	73	155	30.39	3	106	#NULL!	1	1	100	128	2	0	87	2	0	0	0	64	4
1	2	2	1	1	2	1	1	2	2	2	1	1	1	1	3	2	2	2	1	1	1	2	3	2	2	1	2	1882	1	0	58	140	29.59	3	93	1	#NULL!	1	100	138	2	0	75	1	0	0	0	49	2
1	2	3	1	1	2	1	1	2	2	2	1	1	2	1	1	3	3	3	1	1	3	2	1	2	2	0	2	2161	1	0	45	155	18.73	2	68	0	#NULL!	0	85	126	2	0	80	2	0	0	0	45	2
2	2	2	2	1	2	2	2	2	1	3	1	3	1	1	2	3	2	1	2	1	1	1	3	2	2	0	2	69	1	0	79	153	33.75	3	98	#NULL!	1	1	120	138	2	0	90	3	1	1	1	41	2
1	2	6	1	3	2	1	1	2	1	2	3	1	1	2	1	3	2	3	2	1	2	2	3	2	2	0	2	592	1	0	60	155	24.97	3	86	0	#NULL!	0	97	132	2	0	86	2	0	0	0	41	2
2	2	3	1	1	2	1	1	2	2	2	1	1	1	1	2	3	3	2	1	1	3	1	3	2	2	0	2	1115	1	0	56	145	26.63	3	87	#NULL!	1	1	101	138	2	0	87	2	0	0	0	44	2
1	2	5	1	1	2	1	1	2	1	2	3	3	1	2	1	3	3	3	1	1	1	1	2	2	2	0	2	1638	1	0	38	155	15.82	1	60	0	#NULL!	0	75	130	2	0	72	1	0	0	0	49	2
2	3	4	1	2	2	1	2	2	1	2	1	2	1	1	1	3	3	3	2	2	1	1	2	2	1	0	2	2138	3	0	42	155	17.48	1	68	#NULL!	0	0	86	138	2	0	83	2	0	0	0	53	3
2	4	1	1	1	1	1	1	2	1	2	3	3	1	1	1	2	2	2	1	1	1	1	1	2	1	1	2	48	1	0	47	147	21.75	2	81	#NULL!	1	1	95	128	2	0	80	2	0	0	0	66	4
1	5	6	1	1	2	1	1	2	1	2	1	1	1	2	1	3	3	3	1	1	1	1	2	2	1	1	2	571	1	0	41	157	16.63	1	68	0	#NULL!	0	84	148	3	1	93	3	1	2	1	77	4
2	3	1	2	1	3	1	2	3	1	1	3	3	1	1	1	2	2	2	1	1	1	1	3	2	1	1	2	1094	1	0	66	146	30.96	3	96	#NULL!	1	1	105	135	2	0	76	1	0	0	0	53	3
2	2	5	1	1	3	1	1	2	3	2	1	1	1	1	1	1	3	2	2	2	1	1	3	2	1	1	2	1617	2	0	51	147	23.6	3	81	#NULL!	1	1	89	146	3	1	89	2	0	1	1	48	2
2	5	4	1	1	1	1	1	1	1	1	3	3	1	1	1	2	3	3	1	1	1	1	1	2	1	1	2	2140	1	0	43	145	20.45	2	89	#NULL!	1	1	92	118	1	0	89	2	0	0	0	75	4
2	4	2	2	1	1	2	1	2	1	2	3	3	1	1	1	3	3	3	1	1	1	1	3	2	2	0	2	509	1	0	75.8	155	31.55	3	104	#NULL!	1	1	108	122	2	0	80	2	0	0	0	63	4
2	4	1	2	1	3	2	1	2	1	2	1	1	1	1	1	2	2	2	1	1	1	1	3	2	2	0	2	1032	1	0	49	145	23.31	3	76	#NULL!	0	0	90	135	2	0	79	1	0	0	0	61	4
2	1	3	1	1	2	1	1	2	2	2	1	1	2	2	1	3	2	2	1	1	1	1	1	2	2	0	2	2078	1	0	48	150	21.33	2	67	#NULL!	0	0	87	108	1	0	80	2	0	0	0	35	1
2	2	5	2	2	2	1	2	2	1	2	1	1	1	1	2	3	3	3	1	1	3	3	3	2	1	1	2	309	1	0	74	154	31.2	3	105	#NULL!	1	1	116	129	2	0	77	1	0	0	0	46	2
2	4	5	1	1	3	1	1	2	1	2	1	1	2	2	1	2	2	2	1	1	2	3	2	2	1	1	2	832	1	0	38	155	15.82	1	66	#NULL!	0	0	81	129	2	0	49	1	0	0	0	64	4
2	3	4	1	1	2	1	1	2	1	2	1	1	1	1	1	3	3	3	1	1	1	1	3	2	1	1	2	1355	1	0	55	145	26.16	3	90	#NULL!	1	1	97	137	2	0	77	1	0	0	0	57	3
1	3	4	1	2	2	3	1	2	1	2	3	3	1	1	3	2	2	2	1	1	2	2	3	2	1	1	2	1878	1	0	73	150	32.44	3	99	1	#NULL!	1	108	124	2	0	66	1	0	0	0	51	3
2	2	1	1	1	3	1	1	2	1	2	3	3	1	1	1	3	3	1	1	1	1	1	3	2	1	1	2	335	1	0	56	145	26.63	3	74	#NULL!	0	0	96	135	2	0	82	2	0	0	0	47	2
2	1	1	1	2	2	2	1	2	2	2	1	1	1	1	1	1	3	3	1	1	1	3	3	2	1	1	2	858	1	0	57	155	23.73	3	79	#NULL!	0	0	96	106	1	0	76	1	0	0	0	37	1
2	3	4	1	1	1	1	1	2	2	2	3	3	1	1	1	3	3	3	1	1	1	1	3	2	1	1	2	1381	1	0	60	150	26.67	3	94	#NULL!	1	1	96	122	2	0	76	1	0	0	0	57	3
1	5	5	1	2	2	1	1	2	1	2	3	3	1	1	3	2	2	2	1	1	3	2	3	2	1	1	2	1904	1	0	65	147	30.08	3	88	0	#NULL!	0	107	133	2	0	75	1	0	0	0	77	4
2	1	4	1	1	3	1	2	3	1	2	3	1	1	1	1	2	2	2	1	1	1	2	1	2	2	1	2	2456	1	0	46	155	19.15	2	74	#NULL!	0	0	87	121	2	0	79	1	0	0	0	30	1
1	3	1	2	1	2	1	1	3	3	3	3	3	1	1	3	3	3	3	1	2	3	2	3	2	1	1	2	46	2	0	68.9	160	26.91	3	95	1	#NULL!	1	105	142	3	1	91	3	1	2	1	55	3
2	2	6	1	1	2	1	2	2	2	2	1	1	1	1	3	2	2	2	1	1	2	1	1	2	1	0	2	569	1	0	50	150	22.22	2	77	#NULL!	0	0	92	133	2	0	75	1	0	0	0	48	2
2	1	1	2	2	2	1	1	3	2	4	1	2	1	1	2	2	2	2	1	1	1	1	3	2	1	0	2	1092	1	0	58	150	25.78	3	78	#NULL!	0	0	93	107	1	0	75	1	0	0	0	37	1
1	2	1	1	2	3	2	1	1	1	2	1	1	2	1	1	3	2	1	1	1	1	1	3	2	1	1	2	1615	1	0	68	161	26.23	3	85	0	#NULL!	0	101	115	1	0	74	1	0	0	0	43	2
2	1	6	2	2	2	1	1	3	2	4	1	2	1	1	2	2	2	2	1	1	1	1	3	2	1	0	2	2402	1	0	58	150	25.78	3	78	#NULL!	0	0	93	107	1	0	75	1	0	0	0	37	1
1	3	5	2	2	2	2	2	2	1	2	1	1	2	2	2	3	3	3	1	1	2	2	1	2	1	1	2	311	1	0	55	165	20.2	2	76	0	#NULL!	0	87	147	3	1	91	3	1	2	1	57	3
1	4	4	2	1	2	1	1	2	1	2	1	1	1	1	1	3	3	3	1	1	1	1	3	2	1	1	2	1357	1	0	68	163	25.59	3	90	1	#NULL!	1	98	131	2	0	89	2	0	0	0	65	4
1	4	3	1	1	2	1	1	2	2	2	1	1	1	1	3	2	2	2	1	1	3	2	3	2	1	1	2	1880	1	0	63	145	29.96	3	91	1	#NULL!	1	105	150	3	1	98	3	1	2	1	61	4
2	1	4	1	3	2	1	2	2	1	2	2	2	1	1	3	2	2	2	1	1	3	1	3	2	2	1	2	2287	1	0	74	160	28.91	3	89	#NULL!	1	1	107	123	2	0	69	1	0	0	0	38	1
1	1	1	2	2	3	1	1	1	1	3	1	1	2	2	2	3	3	1	1	1	1	1	1	2	1	1	2	197	1	0	57	158	22.83	2	82	0	#NULL!	0	98	107	1	0	80	2	0	0	0	30	1
1	3	6	1	1	2	1	1	2	2	2	3	3	2	1	1	3	1	3	1	1	1	1	3	2	1	1	2	720	1	0	60	158	24.03	3	93	1	#NULL!	1	88	127	2	0	88	2	0	0	0	59	3
2	2	5	1	1	3	1	1	3	3	2	1	1	2	1	1	2	2	2	2	1	3	3	3	2	1	1	2	1243	1	0	70	159	27.69	3	89	#NULL!	1	1	110	165	3	1	95	3	1	2	1	40	2
2	4	1	2	1	3	1	1	2	1	2	1	1	1	1	1	3	3	2	2	2	1	1	1	2	1	1	2	1766	2	0	50	155	20.81	2	85	#NULL!	1	1	88	142	3	1	100	3	1	2	1	69	4
2	2	4	1	1	3	1	2	2	1	2	1	1	1	1	1	3	3	3	1	1	1	1	3	2	1	1	2	2289	1	0	58	150	25.78	3	85	#NULL!	1	1	93	133	2	0	83	2	0	0	0	45	2
2	1	2	1	2	2	1	1	2	2	2	3	3	1	2	2	1	1	1	1	1	3	3	3	2	1	1	2	12	1	0	59	151	25.88	3	80	#NULL!	1	1	96	150	3	1	104	3	1	2	1	34	1
1	2	1	1	3	2	2	1	3	1	1	1	1	1	2	1	1	1	1	1	1	1	1	1	2	1	1	2	535	1	0	61	167	21.87	2	80	0	#NULL!	0	96	132	2	0	85	2	0	0	0	40	2
1	4	1	2	1	1	1	1	2	1	2	1	1	1	1	1	2	2	2	1	1	1	1	1	2	1	1	2	1058	1	0	49	160	19.14	2	68	0	#NULL!	0	86	117	1	0	83	2	0	0	0	69	4
2	4	1	2	1	2	1	1	3	1	4	3	3	1	1	1	2	2	2	3	2	1	3	1	2	1	1	2	1581	2	0	47	153	20.08	2	86	#NULL!	1	1	88	108	1	0	79	1	0	0	0	64	4
2	3	4	1	1	3	1	1	2	2	2	1	1	1	1	2	3	2	2	1	1	1	1	1	2	1	1	2	2104	1	0	45	150	20	2	62	#NULL!	0	0	89	139	2	0	86	2	0	0	0	55	3
2	3	4	1	1	2	2	2	2	2	2	1	1	1	1	1	2	2	2	1	1	3	3	3	2	1	1	2	2481	1	0	65	150	28.89	3	97	#NULL!	1	1	100	159	3	1	94	3	1	2	1	53	3
1	1	1	2	3	2	1	1	1	1	4	1	1	2	2	2	3	3	2	1	1	2	2	3	2	2	1	2	195	1	0	68	167	24.38	3	83	0	#NULL!	0	101	109	1	0	86	2	0	0	0	37	1
2	3	6	1	1	1	1	1	2	2	2	1	1	1	1	1	3	3	3	1	1	1	1	3	2	2	1	2	718	1	0	72	155	29.97	3	92	#NULL!	1	1	105	133	2	0	74	1	0	0	0	55	3
2	2	4	2	1	3	1	2	2	2	2	1	1	2	1	1	1	1	1	1	1	2	3	1	2	2	1	2	1241	1	0	50	150	22.22	2	75	#NULL!	0	0	94	130	2	0	88	2	0	0	0	47	2
2	2	1	2	1	2	1	1	2	1	2	1	1	1	1	2	3	3	3	1	1	2	2	3	2	2	1	2	1764	1	0	58	145	27.59	3	97	#NULL!	1	1	109	114	1	0	80	2	0	0	0	44	2
2	3	5	1	3	3	1	1	2	1	2	1	1	1	1	2	3	3	1	1	1	3	1	3	2	1	1	2	304	1	0	65	160	25.39	3	87	#NULL!	1	1	103	119	1	0	87	2	0	0	0	52	3
1	3	5	1	2	2	1	2	2	1	2	1	1	2	2	2	1	2	2	1	1	1	1	1	2	1	1	2	827	1	0	48	156	19.72	2	74	0	#NULL!	0	88	131	2	0	80	2	0	0	0	51	3
2	2	4	1	2	2	3	2	2	1	2	1	1	1	1	2	2	2	2	1	1	1	1	1	2	1	1	2	1350	1	0	44	150	19.56	2	66	#NULL!	0	0	94	133	2	0	88	2	0	0	0	42	2
1	5	5	1	1	2	3	1	2	1	3	1	1	1	1	3	2	2	2	1	1	2	1	3	2	1	1	2	1873	1	0	48	140	24.49	3	75	0	#NULL!	0	93	148	3	1	80	2	0	1	1	72	4
2	3	5	1	1	2	3	1	2	1	2	3	3	1	1	1	3	3	3	1	1	1	1	3	2	1	1	2	2130	1	0	60	150	26.67	3	92	#NULL!	1	1	106	135	2	0	75	1	0	0	0	55	3
2	3	6	1	1	2	1	1	2	2	2	3	3	1	1	2	2	2	2	1	1	1	1	1	2	1	1	2	561	1	0	41	142	20.33	2	76	#NULL!	0	0	90	123	2	0	72	1	0	0	0	52	3
2	2	1	2	1	3	1	1	2	1	2	1	1	2	1	1	2	2	2	1	1	1	1	2	2	1	1	2	1084	1	0	45	159	17.8	1	74	#NULL!	0	0	83	121	2	0	82	2	0	0	0	46	2
2	2	1	2	1	2	1	2	2	2	2	1	1	1	1	1	3	3	2	1	1	1	1	2	2	1	1	2	1607	1	0	35	148	15.98	1	86	#NULL!	1	1	101	138	2	0	80	2	0	0	0	47	2
2	5	2	2	1	1	1	1	1	1	3	3	3	1	1	1	3	3	3	1	1	1	1	1	2	2	0	2	475	1	0	43	152	18.61	2	92	#NULL!	1	1	95	142	3	1	92	3	1	2	1	79	4
2	3	1	2	1	3	1	1	2	3	2	3	3	1	1	2	2	2	2	1	1	1	1	1	2	2	0	2	998	1	0	55	155	22.89	2	86	#NULL!	1	1	76	137	2	0	77	1	0	0	0	56	3
2	1	1	2	3	2	1	1	2	2	2	3	3	1	1	2	2	2	2	1	1	3	2	3	2	2	0	2	1521	1	0	56.5	154	23.82	3	78	#NULL!	0	0	60	142	3	1	100	3	1	2	1	39	1
2	1	3	1	1	3	2	1	2	2	4	1	1	1	1	1	2	2	2	2	2	2	1	3	2	2	0	2	2044	2	0	52	150	23.11	3	68	#NULL!	0	0	96	131	2	0	84	2	0	0	0	37	1
2	2	5	2	2	2	1	2	2	1	2	1	1	1	1	2	3	3	2	1	2	2	2	2	2	2	0	2	329	2	0	40	155	16.65	1	62	#NULL!	0	0	85	129	2	0	87	2	0	0	0	43	2
1	3	5	1	3	2	3	2	2	1	3	1	1	1	2	2	1	1	3	1	1	3	2	1	2	2	1	2	852	1	1	57	161	21.99	2	68	0	#NULL!	0	88	147	3	1	88	2	0	1	1	53	3
2	1	4	1	2	2	1	2	2	2	2	1	1	1	1	1	2	3	2	1	1	3	2	3	2	2	0	2	1375	1	0	55	152	23.81	3	77	#NULL!	0	0	97	141	3	1	89	2	0	1	1	39	1
2	4	2	1	2	2	1	1	2	1	2	1	1	1	1	3	2	2	2	1	1	2	1	3	2	2	0	2	1898	1	0	90	155	37.46	3	110	#NULL!	1	1	113	135	2	0	89	2	0	0	0	67	4
1	2	2	2	1	1	2	1	1	1	4	1	1	1	1	2	3	2	2	2	1	2	1	1	2	2	1	2	495	1	0	62	165	22.77	2	90	1	#NULL!	1	86	133	2	0	89	2	0	0	0	45	2
2	2	1	2	1	4	1	1	2	2	2	1	1	1	1	1	2	2	2	1	1	1	1	3	2	2	0	2	1018	1	0	68	144	32.79	3	91	#NULL!	1	1	107	110	1	0	79	1	0	0	0	42	2
2	4	2	2	1	2	1	1	3	1	3	3	3	2	1	2	3	3	3	2	2	1	1	3	2	2	0	2	1541	2	0	57	146	26.74	3	67	#NULL!	0	0	80	173	3	1	102	3	1	2	1	62	4
1	5	5	1	1	1	1	1	2	1	2	1	1	1	1	1	2	2	2	1	1	1	1	1	2	2	1	2	2064	1	0	49	160	19.14	2	68	0	#NULL!	0	86	112	1	0	64	1	0	0	0	70	4
2	4	6	1	1	2	1	1	3	1	3	3	3	2	1	2	3	3	3	2	2	1	1	3	2	2	0	2	2387	2	0	57	146	26.74	3	67	#NULL!	0	0	80	173	3	1	102	3	1	2	1	62	4
2	2	2	2	1	2	1	2	2	2	1	3	3	1	1	3	3	3	1	1	1	1	1	1	2	2	0	2	378	1	0	44.4	145	21.12	2	67	#NULL!	0	0	86	142	3	1	82	2	0	1	1	46	2
2	3	1	2	1	2	1	1	2	1	2	1	1	1	1	1	1	1	1	1	1	1	1	3	2	2	0	2	901	1	0	54	150	24	3	76	#NULL!	0	0	91	146	3	1	93	3	1	2	1	51	3
2	5	3	2	1	4	3	2	3	1	2	1	1	1	1	3	3	3	3	1	1	1	1	1	2	2	0	2	1424	1	0	42	145	19.98	2	80	#NULL!	1	1	87	138	2	0	81	2	0	0	0	72	4
1	4	2	2	1	1	1	2	2	2	2	3	3	2	1	1	3	3	3	2	2	1	1	3	2	2	1	2	381	2	0	75	161	28.93	3	100	1	#NULL!	1	96	116	1	0	77	1	0	0	0	60	4
1	1	6	1	2	2	1	2	2	1	2	1	1	2	2	2	2	2	2	1	1	2	1	3	2	2	1	2	904	1	0	80	170	27.68	3	73	0	#NULL!	0	58	124	2	0	76	1	0	0	0	35	1
2	3	3	1	1	2	1	1	2	2	2	1	1	1	1	1	3	3	3	2	2	1	1	3	2	2	0	2	1427	2	0	61	147	28.23	3	103	#NULL!	1	1	101	130	2	0	80	2	0	0	0	58	3
1	3	2	1	1	2	1	1	1	1	1	3	3	2	1	2	3	3	3	1	1	1	1	2	2	1	1	2	414	1	0	45	156	18.49	1	75	0	#NULL!	0	93	108	1	0	79	1	0	0	0	52	3
2	3	1	2	1	4	1	1	2	2	2	1	1	1	1	1	2	3	3	1	1	1	1	3	2	1	0	2	937	1	0	66	160	25.78	3	90	#NULL!	1	1	104	118	1	0	84	2	0	0	0	51	3
1	6	3	2	1	1	2	1	2	1	2	1	1	2	2	1	2	2	2	1	1	1	1	1	2	1	1	2	1460	1	0	61	167	21.87	2	99	1	#NULL!	1	102	131	2	0	78	1	0	0	0	90	4
1	3	4	1	2	2	3	1	2	1	2	3	3	1	1	3	2	2	2	1	1	2	2	3	2	1	1	2	1983	1	0	73	150	32.44	3	99	1	#NULL!	1	108	120	2	0	79	1	0	0	0	51	3
2	2	5	1	1	2	1	1	2	1	2	1	1	1	1	1	3	3	1	1	1	2	1	3	2	1	0	2	343	1	0	63	155	26.22	3	94	#NULL!	1	1	102	122	2	0	72	1	0	0	0	46	2
2	3	1	2	1	1	3	1	3	3	3	1	1	1	1	2	1	3	1	1	1	1	2	3	2	1	0	2	866	1	0	60	147	27.77	3	87	#NULL!	1	1	102	138	2	0	82	2	0	0	0	50	3
2	3	4	1	1	3	1	2	2	1	2	1	1	1	1	1	3	3	3	1	1	1	1	3	2	1	0	2	1389	1	0	77	161	29.71	3	106	#NULL!	1	1	113	142	3	1	80	2	0	1	1	56	3
2	2	2	2	2	2	1	1	2	2	2	1	3	1	1	1	3	3	2	1	1	1	1	3	2	1	0	2	71	1	0	65	147	30.08	3	93	#NULL!	1	1	104	130	2	0	78	1	0	0	0	40	2
2	3	6	1	1	1	2	1	2	2	2	3	3	2	1	1	2	3	1	2	2	3	2	3	2	1	0	2	594	2	0	57	140	29.08	3	91	#NULL!	1	1	99	112	1	0	65	1	0	0	0	56	3
1	4	3	1	1	2	1	1	2	1	2	1	1	2	2	1	2	2	2	1	1	1	1	1	2	1	1	2	1117	1	0	53	160	20.7	2	80	0	#NULL!	0	94	110	1	0	78	1	0	0	0	62	4
2	4	5	1	1	1	2	1	2	1	4	3	3	2	1	2	3	3	3	1	2	3	1	3	2	1	0	2	1640	2	0	57	150	25.33	3	82	#NULL!	1	1	100	143	3	1	85	2	0	1	1	63	4
2	3	3	1	1	2	1	2	2	1	2	1	2	1	1	1	3	3	1	1	1	2	2	3	2	1	0	2	2163	1	0	59	152	25.54	3	97	#NULL!	1	1	100	126	2	0	76	1	0	0	0	50	3
2	2	3	1	2	2	1	1	2	2	2	1	3	1	1	1	3	3	2	1	1	1	1	3	2	1	0	2	2531	1	0	65	147	30.08	3	93	#NULL!	1	1	104	130	2	0	78	1	0	0	0	40	2
2	3	3	1	1	1	2	1	1	1	4	1	1	1	1	1	3	3	3	1	1	1	1	3	2	1	0	2	2483	1	0	56	147	25.92	3	93	#NULL!	1	1	90	135	2	0	84	2	0	0	0	53	3
2	2	2	2	1	2	1	2	2	1	2	3	3	1	1	2	2	2	2	1	1	3	2	3	2	2	1	2	439	1	0	53	141	26.66	3	87	#NULL!	1	1	96	122	2	0	75	1	0	0	0	44	2
2	6	1	2	1	1	1	1	3	2	3	1	1	1	1	2	2	2	2	1	1	1	1	3	2	2	1	2	962	1	0	46	135	25.24	3	80	#NULL!	1	1	90	145	3	1	64	1	0	1	1	80	4
2	5	3	1	1	1	1	1	1	1	1	3	3	1	1	1	2	3	3	1	1	1	1	3	2	2	1	2	1485	1	0	73	145	34.72	3	73	#NULL!	0	0	95	124	2	0	75	1	0	0	0	75	4
2	3	4	1	1	3	2	1	2	2	2	3	3	1	1	2	2	2	2	1	1	1	1	1	2	2	1	2	2008	1	0	47	152	20.34	2	74	#NULL!	0	0	92	128	2	0	80	2	0	0	0	55	3
2	3	5	1	2	2	1	2	2	2	3	1	1	1	1	2	3	3	2	3	2	2	1	3	2	1	1	2	227	2	0	70	159	27.69	3	89	#NULL!	1	1	107	117	1	0	77	1	0	0	0	54	3
1	3	5	1	2	2	1	2	2	1	2	2	1	1	1	1	2	2	2	1	1	1	1	3	2	1	1	2	750	1	0	75	164	27.89	3	93	1	#NULL!	1	105	165	3	1	76	1	0	1	1	53	3
2	3	4	1	1	1	3	2	2	1	1	1	1	1	1	1	3	3	3	3	1	1	1	3	2	1	1	2	1273	1	0	53	148	24.2	3	74	#NULL!	0	0	93	118	1	0	85	2	0	0	0	52	3
2	6	1	2	1	1	1	1	3	2	3	3	3	2	1	1	3	3	3	2	2	1	1	1	2	1	1	2	1796	2	0	38	140	19.39	2	67	#NULL!	0	0	88	126	2	0	83	2	0	0	0	84	4
2	5	3	1	1	1	1	1	2	1	2	3	3	1	1	1	3	3	3	1	1	1	1	3	2	1	1	2	2507	1	0	65	160	25.39	3	102	#NULL!	1	1	95	141	3	1	80	2	0	1	1	70	4
2	4	1	2	1	1	2	2	3	2	3	3	3	1	1	2	3	3	3	1	1	1	1	2	2	2	0	2	100	1	0	33	142	16.37	1	64	#NULL!	0	0	81	153	3	1	90	3	1	2	1	61	4
2	2	6	1	1	2	2	1	2	1	3	1	1	2	2	1	3	3	2	1	1	2	1	3	2	2	0	2	623	1	0	64	160	25	3	84	#NULL!	1	1	98	124	2	0	70	1	0	0	0	44	2
2	4	2	2	1	1	1	1	2	2	1	3	3	1	1	1	3	3	3	1	1	1	1	3	2	2	0	2	1146	1	0	75.8	155	31.55	3	104	#NULL!	1	1	108	141	3	1	78	1	0	1	1	63	4
2	1	5	1	3	2	1	1	2	2	2	3	3	1	2	2	1	1	1	1	1	1	2	3	2	2	0	2	1669	1	0	63.5	151	27.85	3	71	#NULL!	0	0	101	141	3	1	71	1	0	1	1	36	1
1	3	4	1	1	2	2	2	2	1	2	1	1	1	1	1	1	1	1	1	1	3	1	3	2	2	1	2	2192	1	0	84	159	33.23	3	113	1	#NULL!	1	119	131	2	0	70	1	0	0	0	58	3
2	6	1	2	1	1	1	1	3	2	3	3	3	2	1	1	3	3	3	2	2	1	1	1	2	1	0	2	153	2	0	38	140	19.39	2	67	#NULL!	0	0	88	112	1	0	80	2	0	0	0	84	4
2	3	6	1	1	2	1	1	2	2	2	3	3	1	1	1	2	2	2	1	1	1	1	3	2	1	0	2	676	1	0	76	151	33.33	3	99	#NULL!	1	1	109	153	3	1	90	3	1	2	1	50	3
2	2	1	1	1	3	1	2	2	1	2	1	1	1	1	2	2	3	3	3	1	3	2	1	2	1	0	2	1199	1	0	52	154	21.93	2	73	#NULL!	0	0	87	170	3	1	90	3	1	2	1	42	2
1	2	2	2	3	2	1	2	2	2	2	1	1	2	2	2	3	3	3	1	2	1	1	1	2	1	1	2	1722	2	0	57	164	21.19	2	82	0	#NULL!	0	97	159	3	1	87	2	0	1	1	41	2
2	3	3	1	1	1	1	2	3	1	1	2	1	1	1	1	2	2	2	1	1	1	1	1	2	1	0	2	2245	1	0	51	150	22.67	2	80	#NULL!	1	1	98	147	3	1	96	3	1	2	1	59	3
2	3	1	1	1	3	1	2	2	2	2	3	3	1	1	1	2	2	1	1	1	1	1	1	2	1	1	2	45	1	0	48.9	151	21.45	2	68	#NULL!	0	0	70	120	2	0	76	1	0	0	0	59	3
2	3	6	2	1	1	1	1	3	1	3	1	1	1	1	1	1	1	1	1	2	3	1	3	2	1	1	2	568	2	0	49	145	23.31	3	77	#NULL!	0	0	86	124	2	0	75	1	0	0	0	53	3
2	2	1	2	1	2	1	1	3	1	2	1	2	1	1	2	2	2	2	1	1	1	1	3	2	1	1	2	1091	1	0	55	154	23.19	3	84	#NULL!	1	1	108	115	1	0	83	2	0	0	0	40	2
1	4	1	2	1	2	1	1	2	3	2	3	3	1	1	1	2	3	2	1	1	1	1	3	2	1	1	2	1614	1	0	65	155	27.06	3	80	0	#NULL!	0	94	107	1	0	80	2	0	0	0	64	4
2	6	5	1	1	1	1	1	1	1	1	3	3	1	1	1	3	3	3	1	1	1	1	1	2	1	1	2	2137	1	0	47	150	20.89	2	82	#NULL!	1	1	99	100	1	0	68	1	0	0	0	80	4
2	2	6	2	1	2	1	1	3	1	2	1	2	1	1	2	2	2	2	1	1	1	1	3	2	1	1	2	2401	1	0	55	154	23.19	3	84	#NULL!	1	1	108	115	1	0	83	2	0	0	0	40	2
2	3	5	2	2	4	3	2	2	1	2	1	1	1	2	2	3	3	1	2	1	2	2	3	2	1	1	2	299	1	0	60	156	24.65	3	80	#NULL!	1	1	95	148	3	1	93	3	1	2	1	54	3
1	3	4	1	3	2	1	1	2	2	2	1	1	1	1	1	2	2	2	1	1	3	2	3	2	1	1	2	1345	1	0	57	156	23.42	3	85	0	#NULL!	0	90	130	2	0	71	1	0	0	0	55	3
1	3	3	1	1	2	3	1	2	2	2	3	3	2	1	1	2	3	2	1	1	1	1	1	2	1	1	2	1868	1	0	48	160	18.75	2	71	0	#NULL!	0	90	128	2	0	67	1	0	0	0	57	3
1	1	2	2	3	2	2	1	1	1	4	1	1	2	2	2	3	3	3	1	1	1	1	1	2	2	1	2	494	1	0	53	161	20.45	2	100	1	#NULL!	1	105	126	2	0	76	1	0	0	0	30	1
2	1	1	2	1	3	1	1	2	1	2	1	1	1	1	1	1	2	2	1	1	1	1	3	2	2	0	2	1017	1	0	53	143	25.92	3	76	#NULL!	0	0	98	142	3	1	68	1	0	1	1	38	1
2	4	2	2	1	2	1	1	1	1	3	3	3	1	1	1	3	3	1	1	1	1	1	1	2	2	0	2	1540	1	0	42.2	142	20.93	2	70	#NULL!	0	0	82	98	1	0	77	1	0	0	0	66	4
2	2	5	1	1	3	1	1	2	2	2	1	1	1	1	1	2	2	2	1	1	1	1	3	2	2	0	2	2063	1	0	68	155	28.3	3	84	#NULL!	1	1	97	126	2	0	73	1	0	0	0	46	2
2	4	6	1	1	2	1	1	1	1	3	3	3	1	1	1	3	3	1	1	1	1	1	1	2	2	0	2	2386	1	0	42.2	142	20.93	2	70	#NULL!	0	0	82	98	1	0	77	1	0	0	0	66	4
1	1	2	1	3	2	1	1	2	1	2	1	1	1	2	2	3	3	3	1	1	1	1	3	2	2	1	2	393	1	0	70	170	24.22	3	87	0	#NULL!	0	101	111	1	0	70	1	0	0	0	36	1
2	4	1	2	1	3	1	1	2	1	2	1	1	1	1	1	2	2	2	1	1	1	1	1	2	2	0	2	916	1	0	45	149	20.27	2	65	#NULL!	0	0	94	97	1	0	65	1	0	0	0	63	4
2	3	3	1	1	1	1	1	2	2	2	1	1	1	1	1	3	3	2	1	1	1	1	3	2	2	0	2	1439	1	0	55	132	31.57	3	96	#NULL!	1	1	87	100	1	0	72	1	0	0	0	53	3
1	4	5	1	1	2	1	1	2	2	2	1	1	1	1	3	2	2	2	1	1	2	1	3	2	2	1	2	1962	1	0	57	155	23.73	3	84	0	#NULL!	0	97	121	2	0	81	2	0	0	0	60	4
2	3	1	2	1	3	1	1	2	3	2	1	1	1	1	1	3	3	1	1	1	1	1	3	2	2	0	2	176	1	0	57	152	24.67	3	80	#NULL!	1	1	100	134	2	0	83	2	0	0	0	50	3
1	1	6	1	1	2	1	1	2	2	2	3	3	1	2	3	2	3	2	1	1	3	2	3	2	2	1	2	699	1	0	70	157	28.4	3	97	1	#NULL!	1	102	103	1	0	73	1	0	0	0	33	1
2	1	1	2	1	1	1	1	2	2	4	3	3	1	1	1	2	2	2	1	1	3	2	3	2	2	0	2	1222	1	0	60	161	23.15	3	92	#NULL!	1	1	101	149	3	1	95	3	1	2	1	35	1
2	4	1	2	1	1	1	1	3	1	3	3	3	1	1	1	3	2	3	1	1	1	1	3	2	2	0	2	1745	1	0	56	147	25.92	3	99	#NULL!	1	1	98	114	1	0	83	2	0	0	0	65	4
2	5	3	1	1	1	1	2	1	1	2	3	3	1	1	2	2	3	2	1	1	1	1	1	2	2	0	2	2268	1	0	43	151	18.86	2	88	#NULL!	1	1	91	102	1	0	68	1	0	0	0	75	4
2	3	2	1	1	2	2	2	2	1	2	3	3	2	2	2	3	3	3	1	1	1	1	3	2	1	0	2	8	1	0	63	158	25.24	3	78	#NULL!	0	0	96	110	1	0	68	1	0	0	0	59	3
2	4	1	2	1	1	2	1	2	1	2	3	3	1	1	1	2	2	2	1	1	1	1	1	2	1	0	2	1054	1	0	45	150	20	2	71	#NULL!	0	0	90	118	1	0	77	1	0	0	0	60	4
2	1	1	2	2	3	2	1	2	1	2	1	1	1	1	1	3	3	1	1	1	1	1	3	2	1	0	2	1577	1	0	77	152	33.33	3	101	#NULL!	1	1	114	103	1	0	89	2	0	0	0	39	1
2	2	5	1	2	2	1	2	2	2	2	1	1	1	1	2	2	3	3	1	1	3	1	3	2	1	1	2	819	1	0	60	155	24.97	3	83	#NULL!	1	1	102	121	2	0	84	2	0	0	0	44	2
1	3	4	1	1	2	1	1	2	2	1	1	1	1	2	1	3	3	3	1	1	1	1	3	2	1	1	2	1342	1	0	65	150	28.89	3	96	1	#NULL!	1	98	146	3	1	100	3	1	2	1	54	3
1	3	3	2	1	2	3	1	2	1	2	3	1	2	2	1	2	3	2	1	1	1	1	1	2	1	1	2	1865	1	0	60	162	22.86	2	71	0	#NULL!	0	90	114	1	0	97	3	1	1	1	53	3
2	2	6	1	2	2	1	2	2	2	2	1	1	1	1	2	2	3	3	1	1	3	1	3	2	1	1	2	2374	1	0	60	155	24.97	3	83	#NULL!	1	1	102	121	2	0	84	2	0	0	0	44	2
2	3	5	2	1	2	1	2	2	2	2	1	1	1	1	1	2	2	1	1	1	3	3	3	2	2	1	2	233	1	0	58	142	28.76	3	89	#NULL!	1	1	94	130	2	0	72	1	0	0	0	53	3
2	2	5	1	1	2	1	2	2	2	2	1	1	2	2	1	2	2	2	1	1	1	1	1	2	2	1	2	756	1	0	52	154	21.93	2	76	#NULL!	0	0	96	128	2	0	81	2	0	0	0	41	2
2	2	4	1	1	3	1	1	2	1	2	1	1	1	1	1	2	2	2	3	1	1	1	3	2	2	1	2	1279	1	0	73	154	30.78	3	94	#NULL!	1	1	109	127	2	0	88	2	0	0	0	41	2
2	4	5	1	1	1	1	1	2	1	3	3	3	1	1	1	3	3	3	1	1	1	1	3	2	2	1	2	2325	1	0	63	158	25.24	3	105	#NULL!	1	1	99	111	1	0	76	1	0	0	0	60	4
2	4	3	1	1	1	1	1	2	1	3	3	3	1	1	1	3	3	3	1	1	1	1	3	2	2	1	2	2513	1	0	63	158	25.24	3	105	#NULL!	1	1	99	111	1	0	76	1	0	0	0	60	4
1	1	2	2	3	3	1	2	2	1	2	3	2	2	2	2	3	3	2	2	1	2	3	3	2	1	1	2	7	1	0	65	161	25.08	3	86	0	#NULL!	0	100	161	3	1	110	3	1	2	1	30	1
1	6	1	2	3	3	1	1	2	2	4	1	1	2	2	1	2	2	2	1	1	3	2	1	2	1	1	2	530	1	0	49	159	19.38	2	81	0	#NULL!	0	90	112	1	0	73	1	0	0	0	81	4
1	1	1	2	1	2	1	1	2	2	2	3	3	2	1	1	3	3	1	1	1	1	1	3	2	1	1	2	1576	1	0	83	180	25.62	3	97	1	#NULL!	1	104	141	3	1	80	2	0	1	1	35	1
1	5	4	1	1	1	1	1	2	3	2	3	3	1	2	3	3	3	3	1	1	1	1	3	2	1	1	2	2099	1	0	61	161	23.53	3	85	0	#NULL!	0	103	124	2	0	76	1	0	0	0	71	4
2	4	2	2	1	2	1	2	2	2	1	3	3	1	1	2	1	1	1	1	1	1	1	3	2	1	1	2	450	1	0	60	160	23.44	3	97	#NULL!	1	1	103	111	1	0	59	1	0	0	0	61	4
2	3	1	2	1	3	3	1	2	2	2	3	3	1	1	2	2	2	2	1	1	1	1	3	2	1	1	2	973	1	0	65	150	28.89	3	88	#NULL!	1	1	108	123	2	0	80	2	0	0	0	50	3
2	4	2	2	1	1	1	1	2	2	2	1	1	1	1	1	3	3	3	1	1	1	1	3	2	1	1	2	1496	1	0	58	155	24.14	3	82	#NULL!	1	1	86	110	1	0	73	1	0	0	0	65	4
1	3	3	1	3	2	2	2	2	3	2	1	2	2	2	2	2	2	2	2	1	2	2	3	2	1	1	2	2019	1	0	62	160	24.22	3	90	1	#NULL!	1	94	140	3	1	80	2	0	1	1	50	3
1	4	3	1	1	2	1	2	2	2	2	3	3	2	1	2	2	2	2	1	1	1	1	3	2	2	1	2	2282	1	0	58	151	25.44	3	84	0	#NULL!	0	92	124	2	0	76	1	0	0	0	65	4
2	4	6	1	1	2	1	1	2	2	2	3	3	1	1	3	2	2	2	2	2	2	2	3	2	1	1	2	641	2	0	49	143	23.96	3	79	#NULL!	0	0	88	149	3	1	95	3	1	2	1	60	4
1	2	1	1	2	2	1	1	1	1	4	1	1	1	1	2	2	2	2	1	1	3	2	1	2	1	1	2	1164	1	0	60	165	22.04	2	84	0	#NULL!	0	95	131	2	0	92	3	1	1	1	40	2
2	4	1	1	1	1	1	1	2	1	2	3	3	2	2	1	2	2	2	1	1	1	1	1	2	1	1	2	1687	1	0	48	148	21.91	2	87	#NULL!	1	1	70	133	2	0	72	1	0	0	0	66	4
2	2	6	1	1	1	2	1	3	1	3	1	1	2	1	1	1	1	1	3	2	3	1	3	2	1	1	2	2210	2	0	58	157	23.53	3	100	#NULL!	1	1	94	121	2	0	80	2	0	0	0	49	2
1	2	1	2	1	2	1	1	2	3	2	3	3	2	1	1	3	3	3	1	1	1	1	3	2	2	1	2	190	1	0	61	160	23.83	3	81	0	#NULL!	0	98	138	2	0	80	2	0	0	0	43	2
1	4	6	1	1	2	1	1	2	2	2	3	3	2	2	1	2	2	2	1	1	1	1	3	2	2	1	2	713	1	0	63	162	24.01	3	82	0	#NULL!	0	90	147	3	1	87	2	0	1	1	67	4
1	2	1	2	1	1	3	1	2	3	2	3	1	1	1	1	2	1	2	1	1	3	1	1	2	2	1	2	1236	1	0	55	161	21.22	2	80	0	#NULL!	0	92	99	1	0	62	1	0	0	0	49	2
1	3	1	2	1	2	1	1	2	1	2	1	1	1	2	1	3	2	1	2	1	2	2	3	2	2	1	2	1759	1	0	78	165	28.65	3	97	1	#NULL!	1	104	131	2	0	89	2	0	0	0	57	3
2	1	2	2	2	2	1	1	2	1	2	3	1	1	1	1	3	3	2	1	1	3	1	3	2	1	1	2	68	1	0	52	149	23.42	3	75	#NULL!	0	0	95	122	2	0	85	2	0	0	0	37	1
2	2	6	2	1	2	1	1	2	1	2	1	1	2	1	1	2	2	2	1	1	3	2	1	2	1	1	2	591	1	0	45	142	22.32	2	75	#NULL!	0	0	86	137	2	0	85	2	0	0	0	40	2
1	2	3	1	2	2	1	2	2	2	2	1	2	1	2	2	2	2	2	1	1	3	1	1	2	1	1	2	1114	1	0	55	155	22.89	2	82	0	#NULL!	0	91	137	2	0	87	2	0	0	0	45	2
2	2	5	2	1	3	2	2	3	1	3	3	3	1	1	1	3	3	2	1	1	1	1	3	2	1	1	2	1637	1	0	55	146	25.8	3	75	#NULL!	0	0	95	125	2	0	73	1	0	0	0	40	2
1	6	3	2	1	2	1	1	1	1	1	3	3	2	2	3	3	3	3	1	1	1	1	2	2	1	1	2	2160	1	0	40	152	17.31	1	73	0	#NULL!	0	83	126	2	0	85	2	0	0	0	82	4
2	2	5	1	3	2	2	2	2	1	2	2	3	2	2	2	2	2	2	2	1	1	3	1	2	1	0	2	729	1	0	57	175	18.61	2	73	#NULL!	0	0	93	165	3	1	90	3	1	2	1	46	2
2	5	4	1	1	1	1	1	3	2	3	3	3	1	1	1	2	2	2	1	1	1	1	2	2	1	0	2	1252	1	0	34	145	16.17	1	63	#NULL!	0	0	73	123	2	0	87	2	0	0	0	74	4
1	2	1	1	2	3	2	1	1	1	2	1	1	2	1	1	3	2	1	1	1	1	1	3	2	1	0	2	1775	1	0	68	161	26.23	3	85	0	#NULL!	0	101	112	1	0	75	1	0	0	0	43	2
2	3	4	1	3	2	1	2	2	1	2	2	1	1	1	1	3	3	3	1	1	3	1	1	2	1	0	2	2298	1	0	48	149	21.62	2	74	#NULL!	0	0	88	126	2	0	83	2	0	0	0	52	3
1	1	1	2	1	1	2	2	2	2	2	3	3	1	2	1	3	3	3	1	1	1	1	3	1	1	1	2	181	1	0	68	162	25.91	3	87	0	#NULL!	0	97	140	3	1	85	2	0	1	1	38	1
1	2	6	1	3	2	1	1	2	1	2	1	1	2	1	2	2	2	2	1	1	2	2	3	1	1	1	2	704	1	0	70	168	24.8	3	81	0	#NULL!	0	97	116	1	0	81	2	0	0	0	40	2
1	2	1	1	1	1	2	1	2	1	2	1	3	1	1	1	2	2	2	1	1	1	1	1	1	1	1	2	1227	1	0	54	167	19.36	2	62	0	#NULL!	0	77	130	2	0	72	1	0	0	0	47	2
1	2	2	2	2	2	1	2	2	2	2	1	1	2	1	1	3	3	1	1	1	1	3	1	1	1	1	2	1750	1	0	60	172	20.28	2	78	0	#NULL!	0	91	141	3	1	80	2	0	1	1	47	2
2	3	3	1	1	1	1	1	3	1	3	3	3	1	1	2	2	3	2	1	1	3	2	1	2	1	0	2	2273	1	0	50	148	22.83	2	86	#NULL!	1	1	84	130	2	0	78	1	0	0	0	54	3
2	5	6	1	1	1	1	1	2	2	3	3	3	2	1	2	1	1	1	1	1	1	1	2	2	1	1	2	607	1	0	35	145	16.65	1	71	#NULL!	0	0	85	120	2	0	71	1	0	0	0	75	4
2	3	3	1	1	2	1	1	2	2	2	1	1	1	1	2	2	3	2	1	1	1	1	1	2	1	1	2	1130	1	0	44	147	20.36	2	83	#NULL!	1	1	83	149	3	1	94	3	1	2	1	55	3
2	3	2	1	1	1	2	2	3	1	3	3	3	1	1	1	1	1	1	1	1	1	1	1	2	1	1	2	1653	1	0	48	155	19.98	2	71	#NULL!	0	0	91	143	3	1	96	3	1	2	1	52	3
2	1	3	1	2	2	1	1	2	1	2	3	1	1	1	1	3	3	2	1	1	3	1	3	2	1	1	2	2544	1	0	52	149	23.42	3	75	#NULL!	0	0	95	143	3	1	95	3	1	2	1	37	1
2	5	5	1	1	3	1	1	2	1	2	1	1	1	1	2	2	3	2	1	2	1	1	1	2	1	0	2	249	2	0	47.2	150	20.98	2	77	#NULL!	0	0	85	175	3	1	104	3	1	2	1	77	4
2	1	5	1	3	3	1	2	2	1	2	1	1	1	1	2	2	1	2	1	1	3	2	1	2	1	0	2	772	1	0	53	160	20.7	2	72	#NULL!	0	0	94	132	2	0	81	2	0	0	0	38	1
2	2	4	1	1	2	1	2	2	2	2	1	1	1	1	1	3	3	3	1	1	1	1	3	2	1	0	2	1295	1	0	56	152	24.24	3	77	#NULL!	0	0	93	159	3	1	87	2	0	1	1	40	2
2	3	1	2	1	1	2	1	2	2	2	1	1	2	1	1	3	3	2	1	1	1	1	1	2	1	0	2	1818	1	0	45	145	21.4	2	74	#NULL!	0	0	87	111	1	0	69	1	0	0	0	57	3
1	3	4	2	1	1	1	2	3	3	2	1	3	1	1	1	2	2	2	1	1	3	2	1	2	2	1	2	2455	1	0	57	167	20.44	2	82	0	#NULL!	0	98	144	3	1	84	2	0	1	1	51	3
2	5	5	1	1	3	1	1	1	2	4	1	1	1	1	2	3	3	1	2	2	1	1	3	2	1	1	2	236	2	0	55	143	26.9	3	89	#NULL!	1	1	104	127	2	0	76	1	0	0	0	76	4
2	2	5	1	3	2	2	1	2	2	2	1	1	1	1	1	2	2	2	1	1	3	2	3	2	1	1	2	759	1	0	63	158	25.24	3	84	#NULL!	1	1	99	149	3	1	101	3	1	2	1	43	2
1	3	4	1	1	2	2	2	2	1	2	1	1	1	2	1	3	3	3	1	1	1	1	3	2	1	1	2	1282	1	0	60	161	23.15	3	83	0	#NULL!	0	94	137	2	0	79	1	0	0	0	57	3
2	3	1	2	1	2	1	1	2	2	2	1	1	2	1	1	3	3	3	1	1	1	1	3	2	1	1	2	1805	1	0	57	150	25.33	3	80	#NULL!	1	1	97	168	3	1	75	1	0	1	1	50	3
2	1	1	2	3	3	2	2	2	1	2	3	3	1	1	1	3	3	3	1	1	1	1	3	2	2	0	2	147	1	0	64	155	26.64	3	84	#NULL!	1	1	101	121	2	0	71	1	0	0	0	34	1
2	5	6	1	1	1	1	1	3	1	3	3	3	1	2	2	2	2	2	1	1	1	1	3	2	2	0	2	670	1	0	60	153	25.63	3	82	#NULL!	1	1	97	128	2	0	75	1	0	0	0	72	4
2	3	1	1	1	1	1	1	2	1	2	3	3	1	1	2	3	3	1	1	1	1	1	3	2	2	0	2	1193	1	0	65	155	27.06	3	93	#NULL!	1	1	111	119	1	0	79	1	0	0	0	51	3
2	3	2	1	1	1	1	1	2	1	2	3	3	1	1	1	2	2	1	1	1	1	1	1	2	2	0	2	1716	1	0	48	153	20.5	2	69	#NULL!	0	0	83	138	2	0	78	1	0	0	0	56	3
1	4	4	1	1	1	1	1	2	1	3	3	1	1	2	1	1	1	2	1	1	3	2	3	2	2	1	2	2239	1	0	73	162	27.82	3	101	1	#NULL!	1	112	120	2	0	68	1	0	0	0	60	4
2	2	2	2	1	3	1	2	2	1	2	1	1	1	1	2	3	2	2	1	1	1	1	3	2	2	1	2	62	1	0	70.4	160	27.5	3	90	#NULL!	1	1	107	128	2	0	86	2	0	0	0	42	2
2	2	6	1	1	1	2	2	2	2	2	1	1	1	1	3	3	3	2	1	1	1	1	3	2	2	1	2	585	1	0	71	159	28.08	3	93	#NULL!	1	1	154	133	2	0	84	2	0	0	0	43	2
1	4	3	1	1	2	1	1	2	2	2	1	1	2	2	1	3	3	3	1	1	1	1	3	2	2	1	2	1108	1	0	62	155	25.81	3	88	0	#NULL!	0	95	125	2	0	86	2	0	0	0	60	4
2	2	5	2	1	2	1	2	2	2	2	3	3	1	1	2	3	3	3	1	1	1	1	2	2	2	1	2	1631	1	0	37	147	17.12	1	60	#NULL!	0	0	76	125	2	0	57	1	0	0	0	47	2
1	3	3	1	1	2	3	1	1	1	3	3	2	2	2	1	2	2	1	1	1	1	1	2	2	2	1	2	2154	1	1	51	169	17.86	1	73	0	#NULL!	0	86	107	1	0	63	1	0	0	0	50	3
2	2	2	2	3	2	1	2	2	2	2	1	1	2	2	2	2	2	2	1	2	1	1	3	1	2	0	2	19	2	0	65.1	155	27.1	3	99	#NULL!	1	1	100	133	2	0	77	1	0	0	0	41	2
2	4	1	2	3	2	1	1	2	1	3	1	1	1	1	3	2	3	3	1	1	3	3	3	1	2	0	2	542	1	0	45.7	140	23.32	3	76	#NULL!	0	0	90	193	3	1	108	3	1	2	1	67	4
2	2	1	2	1	3	1	1	2	3	2	1	1	1	1	1	2	2	2	1	1	1	1	1	1	2	0	2	1065	1	0	50	148	22.83	2	75	#NULL!	0	0	85	117	1	0	84	2	0	0	0	43	2
2	1	1	2	1	2	1	1	2	3	2	1	1	1	1	3	3	1	1	1	1	2	1	3	1	2	0	2	1588	1	0	48	144	23.15	3	67	#NULL!	0	0	92	131	2	0	87	2	0	0	0	34	1
1	4	5	1	2	2	1	2	2	1	2	1	1	2	2	2	3	3	3	1	1	2	2	1	2	1	0	2	300	1	0	47.6	155	19.81	2	70	0	#NULL!	0	85	128	2	0	82	2	0	0	0	67	4
2	1	5	1	2	2	2	2	2	1	2	1	1	1	2	2	2	2	2	2	1	2	1	1	2	1	0	2	823	1	0	49	146	22.99	2	78	#NULL!	0	0	95	113	1	0	68	1	0	0	0	37	1
1	5	4	1	1	2	3	1	1	1	1	3	3	1	1	1	2	2	2	1	1	2	2	3	2	1	0	2	1346	1	0	57	156	23.42	3	85	0	#NULL!	0	91	90	1	0	64	1	0	0	0	76	4
1	4	4	2	1	2	2	1	3	1	2	3	3	2	1	1	2	3	2	2	1	1	1	3	2	1	0	2	1869	1	1	76	165	27.92	3	95	1	#NULL!	1	115	135	2	0	99	3	1	1	1	67	4
2	4	2	2	1	1	1	2	2	2	2	1	1	2	1	1	3	3	3	3	2	1	1	1	2	1	0	2	15	2	1	56	157	22.72	2	86	#NULL!	1	1	92	160	3	1	83	2	0	1	1	65	4
2	5	1	1	1	2	1	2	2	2	2	1	1	1	1	3	2	2	2	1	1	2	1	2	2	1	0	2	538	1	0	40	155	16.65	1	64	#NULL!	0	0	90	113	1	0	79	1	0	0	0	79	4
1	3	1	2	1	2	1	1	2	2	2	1	1	1	1	1	2	2	2	1	1	1	1	3	2	1	1	2	1061	1	0	75	160	29.3	3	100	1	#NULL!	1	102	106	1	0	81	2	0	0	0	57	3
2	6	1	2	1	1	1	1	3	2	3	3	3	1	1	2	3	3	3	2	1	1	1	3	2	1	0	2	1584	1	0	66	152	28.57	3	96	#NULL!	1	1	105	125	2	0	97	3	1	1	1	80	4
2	4	4	1	1	2	2	1	2	2	2	1	1	1	1	1	3	3	3	1	1	1	1	1	2	1	0	2	2107	1	0	43	148	19.63	2	74	#NULL!	0	0	87	130	2	0	85	2	0	0	0	65	4
1	3	2	2	1	2	1	1	1	1	1	3	3	2	1	2	3	3	3	1	1	1	1	2	2	2	1	2	466	1	0	45	156	18.49	1	75	0	#NULL!	0	93	133	2	0	82	2	0	0	0	52	3
2	1	1	2	1	3	2	1	2	1	2	3	3	1	1	1	2	2	2	1	1	1	1	3	2	2	0	2	989	1	0	56	145	26.63	3	81	#NULL!	1	1	98	143	3	1	87	2	0	1	1	35	1
2	1	2	1	1	2	3	2	2	1	2	1	1	1	1	1	2	3	1	1	1	1	1	3	2	2	0	2	1512	1	0	78.6	149	35.4	3	94	#NULL!	1	1	112	114	1	0	83	2	0	0	0	33	1
2	4	3	1	1	1	1	1	2	1	3	3	3	1	1	1	2	2	2	1	1	1	1	3	2	2	0	2	2035	1	0	50	140	25.51	3	82	#NULL!	1	1	94	107	1	0	85	2	0	0	0	63	4
1	2	2	2	3	2	2	1	1	1	2	1	1	1	2	3	3	3	3	1	1	1	1	3	2	2	1	2	404	1	0	63	164	23.42	3	82	0	#NULL!	0	94	118	1	0	85	2	0	0	0	42	2
2	2	1	2	1	1	1	1	2	2	2	1	1	1	1	2	3	3	3	1	1	1	1	1	2	2	0	2	927	1	0	53	155	22.06	2	81	#NULL!	1	1	160	113	1	0	63	1	0	0	0	41	2
2	2	3	1	2	2	1	2	2	2	2	1	1	1	1	2	3	2	2	1	1	3	1	1	2	2	0	2	1450	1	0	55	155	22.89	2	82	#NULL!	1	1	96	185	3	1	67	1	0	1	1	40	2
2	4	2	1	2	2	1	1	2	1	2	1	1	1	1	3	2	2	2	1	1	2	1	3	2	2	0	2	1973	1	0	90	155	37.46	3	110	#NULL!	1	1	113	114	1	0	82	2	0	0	0	67	4
2	3	2	2	1	2	1	2	2	2	1	3	3	1	1	3	3	3	3	1	1	1	1	1	2	2	0	2	386	1	0	46	150	20.44	2	76	#NULL!	0	0	88	125	2	0	95	3	1	1	1	58	3
2	6	1	2	1	1	1	2	3	2	3	1	1	1	1	1	3	3	3	1	1	1	1	3	2	2	0	2	909	1	0	74	145	35.2	3	115	#NULL!	1	1	107	114	1	0	61	1	0	0	0	80	4
2	4	3	1	1	1	1	1	2	1	2	3	3	1	1	2	3	3	2	1	1	1	1	3	2	2	0	2	1432	1	0	55	141	27.66	3	101	#NULL!	1	1	96	121	2	0	76	1	0	0	0	66	4
1	4	3	1	1	2	3	1	2	2	2	1	1	1	1	3	2	2	2	1	1	3	2	3	2	2	1	2	1955	1	0	63	145	29.96	3	91	1	#NULL!	1	105	108	1	0	71	1	0	0	0	61	4
1	3	5	1	1	2	1	1	2	1	2	3	3	1	1	2	2	2	2	1	1	3	2	3	2	1	1	2	265	1	0	65	155	27.06	3	87	0	#NULL!	0	93	130	2	0	87	2	0	0	0	56	3
2	4	5	1	1	2	1	1	3	1	3	1	1	1	1	1	3	2	2	1	1	2	1	1	2	1	1	2	788	1	0	50	151	21.93	2	78	#NULL!	0	0	90	108	1	0	61	1	0	0	0	65	4
1	3	1	1	1	2	3	2	2	1	2	1	1	1	1	1	3	3	3	1	1	1	1	3	2	1	1	2	1311	1	0	65	158	26.04	3	88	0	#NULL!	0	97	151	3	1	86	2	0	1	1	50	3
2	2	5	1	1	3	1	1	1	2	4	1	1	1	1	2	3	3	1	2	2	1	1	3	2	1	0	2	240	2	0	74.2	155	30.88	3	76	#NULL!	0	0	109	137	2	0	75	1	0	0	0	40	2
2	1	5	1	2	2	1	1	2	1	2	2	3	1	2	2	2	2	2	1	1	1	1	1	2	1	0	2	763	1	0	55	160	21.48	2	65	#NULL!	0	0	93	135	2	0	76	1	0	0	0	39	1
2	2	4	1	1	3	2	2	2	1	2	1	1	1	1	1	3	3	3	1	1	3	1	3	2	1	0	2	1286	1	0	62	156	25.48	3	82	#NULL!	1	1	96	115	1	0	82	2	0	0	0	43	2
2	4	1	2	1	2	1	1	3	2	3	3	3	2	1	1	3	2	2	1	2	1	1	1	2	1	0	2	1809	4	0	45	140	22.96	2	82	#NULL!	1	1	89	106	1	0	76	1	0	0	0	66	4
1	3	5	2	2	2	2	1	2	2	2	1	1	1	2	1	3	3	3	1	1	3	2	1	2	1	1	2	323	1	0	60	165	22.04	2	72	0	#NULL!	0	92	123	2	0	82	2	0	0	0	57	3
2	2	5	1	3	2	2	2	2	2	2	2	1	1	2	2	2	2	3	1	1	2	1	3	2	1	1	2	846	1	0	76	160	29.69	3	109	#NULL!	1	1	121	106	1	0	73	1	0	0	0	49	2
2	5	4	1	1	2	1	1	3	1	3	3	3	1	1	1	3	3	3	2	1	1	1	3	2	1	1	2	1369	1	0	58	151	25.44	3	89	#NULL!	1	1	94	134	2	0	78	1	0	0	0	75	4
1	6	4	1	2	2	1	1	2	1	2	3	3	1	1	3	2	2	2	1	1	3	2	3	2	1	1	2	1892	1	0	58	155	24.14	3	72	0	#NULL!	0	97	141	3	1	71	1	0	1	1	80	4
2	1	2	1	3	2	1	1	2	2	2	3	3	1	2	2	1	1	1	1	1	1	2	3	2	2	0	2	26	1	0	63.5	151	27.85	3	71	#NULL!	0	0	101	167	3	1	106	3	1	2	1	36	1
1	3	1	1	2	2	2	1	2	3	2	1	1	1	1	3	3	3	3	1	1	1	1	3	2	2	1	2	549	1	0	84	159	33.23	3	113	1	#NULL!	1	119	117	1	0	64	1	0	0	0	58	3
2	1	1	1	1	2	1	1	2	2	2	1	1	2	2	1	3	2	2	1	1	1	1	1	2	2	0	2	1072	1	0	48	150	21.33	2	67	#NULL!	0	0	87	124	2	0	84	2	0	0	0	37	1
2	2	1	2	1	3	2	1	2	1	3	1	1	1	1	2	3	2	1	1	1	1	1	3	2	2	0	2	1595	1	0	51	140	26.02	3	80	#NULL!	1	1	92	140	3	1	75	1	0	1	1	42	2
2	5	2	1	1	1	1	1	3	2	3	3	3	1	1	1	3	3	3	1	1	1	1	1	2	2	0	2	2118	1	0	57	160	22.27	2	87	#NULL!	1	1	100	134	2	0	82	2	0	0	0	75	4
2	1	3	1	3	2	1	1	2	2	2	3	3	1	2	2	1	1	1	1	1	1	2	3	2	2	0	2	2551	1	0	63.5	151	27.85	3	71	#NULL!	0	0	101	167	3	1	106	3	1	2	1	36	1
1	4	2	2	1	1	1	1	2	1	2	3	3	2	2	1	1	1	1	1	1	1	1	3	2	2	1	2	498	1	0	71	161	27.39	3	100	1	#NULL!	1	97	125	2	0	81	2	0	0	0	69	4
2	4	1	2	1	3	1	1	2	3	3	3	3	1	1	1	2	2	2	1	1	1	1	3	2	2	0	2	1021	1	0	53	146	24.86	3	84	#NULL!	1	1	94	128	2	0	85	2	0	0	0	65	4
2	4	2	2	1	3	1	1	2	1	2	3	2	1	2	1	2	3	1	1	1	3	1	1	2	2	0	2	1544	1	0	57	158	22.83	2	84	#NULL!	1	1	101	128	2	0	82	2	0	0	0	60	4
1	3	1	2	1	2	1	1	2	2	2	1	1	1	1	1	2	2	2	1	1	1	1	3	2	2	1	2	2067	1	0	75	160	29.3	3	101	1	#NULL!	1	102	113	1	0	79	1	0	0	0	57	3
2	4	6	1	1	3	2	1	2	1	2	3	2	1	2	1	2	3	1	1	1	3	1	1	2	2	0	2	2390	1	0	57	158	22.83	2	84	#NULL!	1	1	101	128	2	0	82	2	0	0	0	60	4
2	5	2	2	1	1	1	1	3	2	3	3	3	1	1	1	3	3	3	1	1	1	1	1	2	2	0	2	402	1	0	40	140	20.41	2	80	#NULL!	1	1	87	108	1	0	61	1	0	0	0	72	4
2	1	1	2	1	2	2	2	2	1	2	1	1	1	1	1	2	2	2	1	1	1	1	3	2	2	0	2	925	1	0	56	145	26.63	3	76	#NULL!	0	0	98	138	2	0	78	1	0	0	0	38	1
1	5	3	1	1	1	1	1	2	2	3	3	3	1	1	2	3	3	3	1	1	1	1	3	2	2	1	2	1448	1	0	57	148	26.02	3	89	0	#NULL!	0	96	146	3	1	94	3	1	2	1	72	4
1	4	1	2	1	2	1	1	2	3	2	3	3	1	1	1	2	3	2	1	1	1	1	3	2	1	1	2	131	1	0	65	155	27.06	3	80	0	#NULL!	0	94	149	3	1	94	3	1	2	1	64	4
2	4	6	1	1	1	2	2	3	1	2	1	1	1	1	1	3	3	2	1	1	3	1	3	2	1	0	2	654	1	0	65	148	29.67	3	97	#NULL!	1	1	103	111	1	0	70	1	0	0	0	67	4
2	3	1	1	1	3	1	2	2	2	2	3	3	1	1	1	2	2	1	1	1	1	1	3	2	1	0	2	1177	1	0	59	140	30.1	3	96	#NULL!	1	1	109	136	2	0	77	1	0	0	0	59	3
2	4	2	2	1	2	1	1	1	1	3	3	3	1	1	1	3	3	1	1	1	1	1	1	2	1	0	2	1700	1	0	42.2	142	20.93	2	70	#NULL!	0	0	82	133	2	0	87	2	0	0	0	66	4
1	3	3	1	1	1	2	1	2	2	2	1	1	2	2	1	2	2	2	1	1	1	3	3	2	1	1	2	2223	1	0	67	160	26.17	3	60	0	#NULL!	0	70	119	1	0	77	1	0	0	0	50	3
1	4	1	2	1	1	3	1	2	2	2	1	1	1	1	1	3	3	3	1	1	1	1	1	1	1	1	2	42	1	0	46	155	19.15	2	67	0	#NULL!	0	82	142	3	1	97	3	1	2	1	61	4
2	3	6	2	1	1	2	1	2	1	2	3	3	1	1	1	3	3	3	1	1	1	1	3	1	1	0	2	565	1	0	57	147	26.38	3	88	#NULL!	1	1	101	127	2	0	79	1	0	0	0	57	3
2	3	1	2	1	3	1	1	3	1	2	3	3	1	1	1	2	2	2	1	1	1	1	3	1	1	0	2	1088	1	0	55	150	24.44	3	78	#NULL!	0	0	93	111	1	0	64	1	0	0	0	51	3
2	4	1	2	1	3	1	1	2	1	2	1	1	1	1	3	2	3	2	1	2	1	1	2	1	1	0	2	1611	2	0	32	143	15.65	1	72	#NULL!	0	0	93	120	2	0	81	2	0	0	0	64	4
2	4	3	1	1	3	1	2	2	3	2	1	1	1	1	1	3	3	2	2	1	1	1	2	1	1	0	2	2134	1	0	35	138	18.38	1	79	#NULL!	0	0	82	132	2	0	81	2	0	0	0	61	4
2	5	1	2	1	1	1	1	2	1	2	3	3	1	1	1	2	3	3	1	1	1	1	2	2	1	0	2	37	1	0	34.7	148	15.84	1	65	#NULL!	0	0	75	137	2	0	88	2	0	0	0	72	4
2	2	6	1	1	2	1	1	2	2	2	1	1	1	1	2	3	3	2	1	1	2	1	3	2	1	0	2	560	1	0	52	150	23.11	3	75	#NULL!	0	0	98	131	2	0	89	2	0	0	0	47	2
1	3	1	2	1	1	2	1	2	2	1	3	3	1	1	1	2	2	2	1	1	1	1	1	2	1	1	2	1083	1	0	61	165	22.41	2	84	0	#NULL!	0	95	130	2	0	74	1	0	0	0	58	3
2	4	1	2	1	3	1	1	2	1	2	1	1	1	1	1	3	3	2	2	2	1	1	1	2	1	0	2	1606	2	0	50	155	20.81	2	85	#NULL!	1	1	88	127	2	0	85	2	0	0	0	69	4
2	2	5	1	1	1	1	1	3	1	3	1	1	1	1	2	3	3	2	1	1	1	1	3	2	1	0	2	2129	1	0	47	140	23.98	3	88	#NULL!	1	1	94	116	1	0	77	1	0	0	0	45	2
1	3	5	1	2	2	1	2	2	2	2	1	1	2	2	2	3	3	3	2	2	3	3	3	2	1	0	2	336	2	0	70	174	23.12	3	86	0	#NULL!	0	106	128	2	0	87	2	0	0	0	56	3
2	4	1	2	1	3	2	2	2	2	2	1	1	1	1	1	1	1	1	1	1	1	1	1	2	1	0	2	859	1	0	47	155	19.56	2	84	#NULL!	1	1	91	122	2	0	75	1	0	0	0	67	4
1	5	4	2	1	1	1	1	2	2	2	3	3	1	2	2	3	3	2	2	2	1	1	3	2	1	0	2	1382	2	0	52	150	23.11	3	88	0	#NULL!	0	94	114	1	0	71	1	0	0	0	71	4
1	4	5	1	1	2	1	1	2	2	2	1	1	1	1	3	2	2	2	1	1	2	2	1	2	1	0	2	1905	1	0	45	143	22.01	2	71	0	#NULL!	0	92	146	3	1	92	3	1	2	1	67	4
2	4	1	2	1	2	1	2	2	2	2	1	1	1	1	1	2	2	2	2	2	2	1	2	2	1	1	2	536	2	0	30	144	14.47	1	65	#NULL!	0	0	83	109	1	0	78	1	0	0	0	62	4
2	1	1	2	1	3	2	1	2	2	2	3	3	1	1	2	2	2	2	1	1	1	1	3	2	1	1	2	1059	1	0	58	150	25.78	3	81	#NULL!	1	1	103	100	1	0	72	1	0	0	0	31	1
2	5	1	2	1	3	1	2	3	2	3	3	3	1	1	2	3	3	3	1	1	1	1	3	2	1	1	2	1582	1	0	54.8	148	25.02	3	88	#NULL!	1	1	96	117	1	0	80	2	0	0	0	76	4
2	2	5	2	2	4	1	2	2	1	2	1	1	2	1	2	3	3	1	1	1	2	3	3	2	2	1	2	342	1	0	65	160	25.39	3	82	#NULL!	1	1	97	133	2	0	77	1	0	0	0	48	2
2	3	1	2	1	3	1	1	2	2	2	1	1	1	1	2	3	2	2	1	1	1	1	1	2	2	1	2	865	1	0	45	148	20.54	2	67	#NULL!	0	0	87	124	2	0	80	2	0	0	0	57	3
2	5	4	1	1	1	1	1	3	1	3	3	3	1	1	1	3	3	3	1	1	1	1	3	2	2	1	2	1388	1	0	95	147	43.96	3	81	#NULL!	1	1	99	163	3	1	79	1	0	1	1	78	4
1	4	3	1	2	2	2	1	2	1	2	3	3	1	1	3	2	2	2	1	1	3	2	3	2	2	1	2	1911	1	0	60	150	26.67	3	89	0	#NULL!	0	100	127	2	0	80	2	0	0	0	62	4
2	4	2	2	1	1	1	1	2	2	2	3	3	1	1	1	3	3	3	1	1	1	1	3	2	2	0	2	472	1	0	52	145	24.73	3	80	#NULL!	1	1	98	147	3	1	104	3	1	2	1	62	4
1	3	1	2	1	3	1	1	2	2	2	3	3	1	1	1	2	2	2	2	1	1	1	3	2	2	1	2	995	1	0	60	160	23.44	3	78	0	#NULL!	0	98	112	1	0	76	1	0	0	0	53	3
2	6	1	2	1	1	1	1	2	1	2	3	3	2	1	1	1	3	1	1	1	3	1	3	2	2	0	2	1518	1	0	59.8	142	29.66	3	82	#NULL!	1	1	101	99	1	0	68	1	0	0	0	81	4
2	5	3	1	1	3	1	1	2	2	3	3	3	1	1	1	2	3	1	1	1	2	1	2	2	2	0	2	2041	1	0	35	142	17.36	1	84	#NULL!	1	1	78	144	3	1	78	1	0	1	1	75	4
1	1	2	1	2	2	2	1	2	3	2	1	1	1	1	3	3	3	3	1	1	1	1	3	2	1	1	2	519	1	0	73	167	26.18	3	90	1	#NULL!	1	102	146	3	1	65	1	0	1	1	31	1
1	1	1	2	3	2	1	1	2	3	2	1	2	1	2	2	2	2	2	1	1	1	2	1	2	1	1	2	1042	1	0	60	165	22.04	2	96	1	#NULL!	1	102	132	2	0	87	2	0	0	0	30	1
2	4	1	2	1	1	1	1	2	2	2	1	1	1	1	3	3	2	1	1	1	1	1	1	2	1	0	2	1565	1	0	50	149	22.52	2	74	#NULL!	0	0	89	114	1	0	62	1	0	0	0	65	4
1	4	2	2	1	3	1	1	2	3	2	1	1	1	1	1	2	2	2	1	1	1	1	1	2	1	1	2	2088	1	0	54	160	21.09	2	76	0	#NULL!	0	90	114	1	0	70	1	0	0	0	61	4
2	3	2	2	1	3	1	2	2	1	2	3	3	1	1	1	3	3	3	2	1	1	1	3	2	1	1	2	372	1	0	69	151	30.26	3	85	#NULL!	1	1	115	112	1	0	70	1	0	0	0	58	3
2	3	1	2	1	1	2	2	2	1	2	1	1	1	1	1	3	3	1	1	1	1	1	1	2	1	1	2	895	1	0	43	149	19.37	2	83	#NULL!	1	1	91	156	3	1	78	1	0	1	1	58	3
2	3	3	1	1	2	1	1	2	2	2	1	1	1	1	1	3	3	2	1	1	1	1	3	2	1	1	2	1418	1	0	48	141	24.14	3	81	#NULL!	1	1	98	130	2	0	94	3	1	1	1	58	3
1	4	3	1	1	1	1	1	2	3	2	3	3	1	2	3	3	3	3	1	1	1	1	3	2	1	1	2	1941	1	0	68	150	30.22	3	100	1	#NULL!	1	95	126	2	0	74	1	0	0	0	68	4
2	4	2	1	1	2	1	1	3	3	3	3	3	1	1	1	3	3	3	1	1	1	1	2	2	2	0	2	177	1	0	40	150	17.78	1	79	#NULL!	0	0	84	122	2	0	82	2	0	0	0	68	4
2	2	6	1	2	2	1	1	2	1	2	1	1	1	1	1	3	3	3	1	1	1	1	3	2	2	0	2	700	1	0	60	145	28.54	3	91	#NULL!	1	1	98	165	3	1	90	3	1	2	1	46	2
1	1	1	2	1	1	3	1	2	2	4	3	3	1	1	1	2	2	2	1	1	1	1	1	2	2	1	2	1223	1	0	64	167	22.95	2	86	0	#NULL!	0	98	144	3	1	90	3	1	2	1	35	1
2	2	1	2	1	3	1	1	2	2	2	1	1	1	1	1	2	2	1	1	1	3	1	3	2	2	0	2	1746	1	0	58	141	29.17	3	85	#NULL!	1	1	98	147	3	1	88	2	0	1	1	41	2
2	2	3	1	1	3	1	1	2	2	2	3	3	1	1	1	2	2	2	1	1	2	1	3	2	2	0	2	2269	1	0	72	152	31.16	3	102	#NULL!	1	1	98	120	2	0	87	2	0	0	0	48	2
2	2	5	1	1	1	3	2	2	1	2	1	1	2	1	1	3	3	3	2	2	3	1	1	2	2	0	2	310	2	0	44	145	20.93	2	70	#NULL!	0	0	87	122	2	0	72	1	0	0	0	42	2
2	1	5	1	3	2	3	1	2	1	2	1	1	1	1	3	2	2	2	2	1	3	2	1	2	2	0	2	833	1	0	46	153	19.65	2	61	#NULL!	0	0	91	136	2	0	81	2	0	0	0	36	1
2	2	4	1	1	3	1	1	1	1	3	1	1	1	1	1	3	3	3	1	1	1	1	1	2	2	0	2	1356	1	0	52	154	21.93	2	85	#NULL!	1	1	90	133	2	0	77	1	0	0	0	48	2
2	4	4	1	1	2	1	1	2	1	2	3	3	1	1	3	2	2	2	1	1	3	2	3	2	2	0	2	1879	1	0	56	145	26.63	3	81	#NULL!	1	1	98	131	2	0	85	2	0	0	0	62	4
2	4	5	1	1	1	1	1	3	2	3	1	1	2	1	2	3	3	3	1	1	1	1	3	2	1	1	2	307	1	0	46	141	23.14	3	80	#NULL!	1	1	94	116	1	0	71	1	0	0	0	67	4
2	1	5	1	3	2	1	2	2	1	2	1	2	1	1	1	2	2	2	1	1	3	2	3	2	1	1	2	830	1	0	49	145	23.31	3	74	#NULL!	0	0	99	133	2	0	71	1	0	0	0	39	1
2	3	4	1	1	3	1	2	2	1	2	1	1	1	2	1	1	2	2	1	1	1	1	3	2	1	1	2	1353	1	0	58	150	25.78	3	87	#NULL!	1	1	100	133	2	0	77	1	0	0	0	50	3
2	4	4	1	2	2	1	1	2	2	2	3	3	1	1	3	2	2	2	1	1	2	1	3	2	1	1	2	1876	1	0	52	136	28.11	3	92	#NULL!	1	1	93	125	2	0	72	1	0	0	0	62	4
2	2	2	2	3	2	2	1	2	1	4	2	1	1	1	1	3	3	1	2	1	3	2	3	2	2	0	2	349	1	0	57	151	25	3	79	#NULL!	0	0	98	91	1	0	66	1	0	0	0	42	2
2	2	1	2	1	2	2	1	2	2	2	1	1	1	1	1	1	1	1	1	1	3	2	3	2	2	0	2	872	1	0	70	147	32.39	3	100	#NULL!	1	1	108	138	2	0	84	2	0	0	0	48	2
1	1	4	1	1	3	1	1	2	1	1	3	3	2	2	1	3	3	3	1	1	1	1	3	2	2	0	2	1395	1	0	55	151	24.12	3	88	0	#NULL!	0	92	127	2	0	77	1	0	0	0	38	1
2	2	3	1	1	1	3	1	2	1	2	1	1	1	1	1	2	2	2	1	1	1	1	1	2	2	0	2	1918	1	0	52	152	22.51	2	76	#NULL!	0	0	94	121	2	0	84	2	0	0	0	44	2
2	2	3	2	1	1	3	1	2	1	2	1	1	1	1	1	2	2	2	1	1	1	1	1	2	2	0	2	2522	1	0	52	152	22.51	2	76	#NULL!	0	0	94	121	2	0	84	2	0	0	0	44	2
2	3	5	2	2	1	2	2	2	1	4	1	1	2	1	2	3	2	3	3	2	3	1	3	2	2	0	2	216	2	0	73	152	31.6	3	101	#NULL!	1	1	112	148	3	1	90	3	1	2	1	54	3
1	2	5	1	2	2	1	2	2	1	2	3	3	1	1	2	2	2	3	2	1	2	1	1	2	2	1	2	739	1	0	52	165	19.1	2	75	0	#NULL!	0	89	115	1	0	71	1	0	0	0	48	2
2	5	4	1	1	1	1	2	1	1	2	3	3	1	1	2	2	3	2	1	1	1	1	1	2	2	0	2	1262	1	0	43	151	18.86	2	88	#NULL!	1	1	91	96	1	0	71	1	0	0	0	77	4
2	3	1	2	1	2	2	2	2	1	2	3	3	1	1	1	2	2	2	1	1	1	1	3	2	2	0	2	1785	1	0	54	152	23.37	3	82	#NULL!	1	1	90	127	2	0	84	2	0	0	0	50	3
2	1	4	1	1	2	1	2	1	2	1	1	1	1	1	1	3	3	3	1	1	1	1	3	2	2	0	2	2308	1	0	75	157	30.43	3	98	#NULL!	1	1	108	135	2	0	92	3	1	1	1	33	1
2	4	5	1	1	1	3	1	2	2	3	1	1	1	1	1	3	2	2	2	2	1	1	3	2	2	1	2	288	2	0	46.2	140	23.57	3	87	#NULL!	1	1	80	110	1	0	64	1	0	0	0	65	4
2	3	5	1	1	3	1	2	2	1	2	1	1	1	1	3	1	1	2	1	1	1	1	1	2	2	1	2	811	1	0	40	141	20.12	2	67	#NULL!	0	0	84	149	3	1	94	3	1	2	1	56	3
1	2	4	1	1	2	1	1	2	2	2	1	1	2	2	3	3	3	3	1	1	3	1	3	2	2	1	2	1334	1	0	63	150	28	3	91	1	#NULL!	1	97	117	1	0	77	1	0	0	0	46	2
2	3	2	2	1	2	1	2	2	1	2	1	3	2	1	1	2	3	2	1	1	1	2	2	2	2	1	2	1857	1	0	37	155	15.4	1	70	#NULL!	0	0	78	153	3	1	100	3	1	2	1	54	3
2	3	6	1	1	3	1	2	2	1	2	1	1	1	1	3	1	1	2	1	1	1	1	1	2	2	1	2	2366	1	0	40	141	20.12	2	67	#NULL!	0	0	84	149	3	1	94	3	1	2	1	56	3
1	1	3	1	3	2	1	1	2	2	2	3	3	1	2	2	1	1	1	1	1	1	2	1	2	2	1	2	2164	1	0	52	161	20.06	2	76	0	#NULL!	0	86	101	1	0	58	1	0	0	0	36	1
2	3	2	2	1	3	1	1	3	1	3	3	3	1	1	1	3	3	3	2	2	1	1	1	2	2	0	2	72	2	0	43	150	19.11	2	63	#NULL!	0	0	80	134	2	0	83	2	0	0	0	55	3
1	3	6	1	2	2	1	1	2	3	2	3	2	2	2	2	3	3	2	1	1	3	2	1	2	2	1	2	595	1	0	62	173	20.72	2	79	0	#NULL!	0	97	112	1	0	71	1	0	0	0	52	3
1	5	3	1	1	1	3	1	2	2	2	1	1	2	1	1	3	3	3	3	2	1	1	1	2	2	1	2	1118	2	0	51	160	19.92	2	88	0	#NULL!	0	85	94	1	0	78	1	0	0	0	72	4
1	4	5	1	1	1	3	1	1	2	3	3	3	1	2	1	3	3	3	1	1	1	1	2	2	2	1	2	1641	1	0	36	146	16.89	1	65	0	#NULL!	0	77	110	1	0	72	1	0	0	0	68	4
2	3	3	2	1	3	1	1	3	1	3	3	3	1	1	1	3	3	3	2	2	1	1	1	2	2	0	2	2532	2	0	43	150	19.11	2	63	#NULL!	0	0	80	134	2	0	83	2	0	0	0	55	3
2	4	2	2	1	2	2	1	2	1	2	1	1	1	1	1	3	3	1	2	2	1	1	2	2	1	0	2	354	2	0	31	142	15.37	1	60	#NULL!	0	0	78	144	3	1	86	2	0	1	1	61	4
2	3	1	2	1	1	1	2	2	2	2	3	3	1	1	1	1	1	2	1	1	1	1	3	2	1	0	2	877	1	0	54	145	25.68	3	89	#NULL!	1	1	94	122	2	0	71	1	0	0	0	55	3
2	1	4	2	3	2	1	2	1	2	4	1	1	1	1	2	3	3	3	3	1	3	2	3	2	1	0	2	1400	1	0	60	150	26.67	3	82	#NULL!	1	1	102	129	2	0	70	1	0	0	0	38	1
1	5	3	1	1	1	1	1	2	2	2	1	1	1	1	2	2	3	2	1	1	1	1	2	2	1	1	2	1923	1	0	41	160	16.02	1	71	0	#NULL!	0	81	120	2	0	76	1	0	0	0	78	4
1	5	3	2	1	1	1	1	2	2	2	1	1	1	1	2	2	3	2	1	1	1	1	2	2	1	1	2	2527	1	0	41	160	16.02	1	71	0	#NULL!	0	81	120	2	0	76	1	0	0	0	78	4
2	4	5	1	1	1	1	1	2	1	2	3	3	1	1	1	2	2	2	1	1	1	1	3	2	1	1	2	2321	1	0	63	151	27.63	3	94	#NULL!	1	1	105	104	1	0	68	1	0	0	0	65	4
2	4	3	1	1	1	1	1	2	1	2	3	3	1	1	1	2	2	2	1	1	1	1	3	2	1	1	2	2509	1	0	63	151	27.63	3	94	#NULL!	1	1	105	104	1	0	68	1	0	0	0	65	4
2	3	5	2	1	2	1	2	2	2	2	1	1	1	1	1	2	2	1	1	1	3	3	3	2	1	1	2	229	1	0	60	155	24.97	3	84	#NULL!	1	1	98	134	2	0	65	1	0	0	0	54	3
1	4	5	1	2	2	1	2	2	1	2	1	1	1	2	3	2	2	2	1	1	1	2	3	2	1	1	2	752	1	0	72	175	23.51	3	87	0	#NULL!	0	100	120	2	0	83	2	0	0	0	62	4
2	2	4	1	2	2	2	2	2	1	2	2	1	1	1	3	3	3	3	1	1	3	2	3	2	1	1	2	1275	1	0	58	157	23.53	3	79	#NULL!	0	0	94	144	3	1	100	3	1	2	1	47	2
1	2	1	2	1	2	1	1	2	1	2	3	3	1	2	1	3	3	3	1	1	1	1	2	2	1	1	2	1798	1	0	38	155	15.82	1	60	0	#NULL!	0	75	125	2	0	97	3	1	1	1	49	2
2	2	5	2	3	2	2	1	2	1	4	2	1	1	1	1	3	3	1	2	1	3	2	3	2	1	1	2	279	1	0	73	150	32.44	3	88	#NULL!	1	1	102	130	2	0	76	1	0	0	0	42	2
2	3	5	1	2	3	1	2	2	1	2	1	1	1	1	2	2	3	1	2	1	1	2	3	2	1	1	2	802	1	0	53	150	23.56	3	71	#NULL!	0	0	100	124	2	0	76	1	0	0	0	58	3
2	5	4	1	1	1	1	1	2	1	3	1	1	1	1	1	3	3	3	1	1	1	1	1	2	1	1	2	1325	1	0	51	157	20.69	2	81	#NULL!	1	1	90	135	2	0	75	1	0	0	0	74	4
2	3	3	2	1	2	1	2	2	2	2	3	3	2	1	1	2	3	2	2	1	2	3	3	2	1	1	2	1848	1	0	68	160	26.56	3	95	#NULL!	1	1	104	109	1	0	72	1	0	0	0	54	3
2	5	3	1	1	1	1	1	2	1	3	1	1	1	1	1	3	3	3	1	1	1	1	1	2	1	1	2	2498	1	0	51	157	20.69	2	81	#NULL!	1	1	90	135	2	0	75	1	0	0	0	74	4
1	3	1	1	1	2	1	1	2	1	2	1	1	1	2	1	3	3	3	1	1	1	1	1	2	1	1	2	534	1	0	60	165	22.04	2	87	0	#NULL!	0	93	135	2	0	87	2	0	0	0	53	3
2	2	1	2	1	3	1	1	2	2	2	1	1	1	1	1	2	2	2	1	1	1	1	3	2	1	1	2	1057	1	0	68	155	28.3	3	83	#NULL!	1	1	97	119	1	0	74	1	0	0	0	46	2
2	1	1	2	1	2	2	1	2	2	2	3	1	1	2	1	3	3	1	1	1	1	2	3	2	1	1	2	1580	1	0	88	151	38.59	3	104	#NULL!	1	1	118	115	1	0	83	2	0	0	0	39	1
1	5	6	1	1	2	2	2	2	2	3	1	1	2	1	1	3	1	1	2	2	1	1	2	2	1	1	2	2335	2	0	45	164	16.73	1	74	0	#NULL!	0	87	134	2	0	87	2	0	0	0	77	4
2	1	5	1	1	3	1	1	1	2	4	1	1	1	1	2	3	3	1	2	2	1	1	1	2	1	1	2	228	2	0	54	155	22.48	2	75	#NULL!	0	0	96	122	2	0	76	1	0	0	0	39	1
2	1	5	1	3	2	1	2	2	1	2	1	1	1	2	2	1	1	1	2	2	3	2	1	2	1	1	2	751	2	0	54	156	22.19	2	71	#NULL!	0	0	91	151	3	1	86	2	0	1	1	35	1
2	4	4	1	1	2	1	1	2	2	2	3	3	1	1	3	3	3	2	3	2	1	1	3	2	1	1	2	1274	2	0	60	150	26.67	3	90	#NULL!	1	1	101	162	3	1	88	2	0	1	1	61	4
2	2	1	2	1	3	2	2	3	1	3	3	3	1	1	1	3	3	2	1	1	1	1	3	2	1	1	2	1797	1	0	55	146	25.8	3	75	#NULL!	0	0	95	108	1	0	76	1	0	0	0	40	2
1	2	5	1	1	2	2	1	2	1	2	1	1	1	2	1	3	3	3	1	1	1	1	3	2	1	1	2	2320	1	0	80	173	26.73	3	92	1	#NULL!	1	99	154	3	1	91	3	1	2	1	40	2
1	1	1	2	1	3	1	2	2	1	1	1	1	2	1	1	3	3	3	1	1	2	1	3	2	2	1	2	130	1	0	74	160	28.91	3	91	1	#NULL!	1	101	128	2	0	71	1	0	0	0	38	1
2	2	6	1	1	1	2	1	2	3	2	3	3	1	1	1	2	2	2	1	1	3	1	3	2	2	0	2	653	1	0	95	155	39.54	3	115	#NULL!	1	1	120	122	2	0	86	2	0	0	0	40	2
1	4	1	1	1	1	1	1	2	1	2	3	3	2	2	1	2	2	2	1	1	1	1	3	2	2	1	2	1176	1	0	58	155	24.14	3	82	0	#NULL!	0	94	117	1	0	73	1	0	0	0	66	4
2	3	2	2	1	2	1	1	3	2	3	3	3	2	2	2	3	3	3	2	2	1	1	1	2	2	0	2	1699	2	0	39.8	145	18.93	2	68	#NULL!	0	0	78	129	2	0	49	1	0	0	0	50	3
2	4	3	1	1	1	1	1	1	1	2	3	3	1	1	1	2	1	2	1	1	3	2	3	2	2	0	2	2222	1	1	65	162	24.77	3	93	#NULL!	1	1	98	123	2	0	87	2	0	0	0	61	4
2	3	1	2	1	2	2	1	2	1	2	1	1	1	1	1	3	3	3	1	1	1	1	1	1	2	0	2	188	1	0	57	158	22.83	2	86	#NULL!	1	1	92	127	2	0	79	1	0	0	0	54	3
1	3	6	1	1	2	2	1	2	2	2	3	3	2	2	2	2	1	2	1	1	1	1	1	1	2	0	2	711	1	0	52	155	21.64	2	73	0	#NULL!	0	84	141	3	1	83	2	0	1	1	55	3
2	5	1	1	1	1	1	1	2	2	3	2	3	1	1	1	2	2	2	1	1	3	2	3	1	2	0	2	1234	1	0	67	160	26.17	3	87	#NULL!	1	1	108	136	2	0	73	1	0	0	0	77	4
2	3	1	2	1	1	1	1	2	2	4	3	3	1	1	1	3	3	3	1	1	1	1	3	1	2	0	2	1757	1	0	55	150	24.44	3	89	#NULL!	1	1	97	132	2	0	92	3	1	1	1	59	3
2	4	3	1	1	2	1	1	2	2	2	3	3	1	1	3	3	3	2	3	2	1	1	3	1	2	0	2	2280	2	0	60	150	26.67	3	90	#NULL!	1	1	101	135	2	0	86	2	0	0	0	63	4
1	2	1	2	2	2	1	1	2	2	2	1	1	2	2	1	3	3	3	1	1	1	1	3	2	2	1	2	137	1	0	72	160	28.13	3	87	0	#NULL!	0	99	130	2	0	71	1	0	0	0	43	2
2	3	6	1	1	2	1	1	2	2	2	1	1	1	1	2	3	3	2	1	1	2	1	3	2	2	0	2	660	1	0	59	148	26.94	3	94	#NULL!	1	1	94	135	2	0	87	2	0	0	0	56	3
2	4	1	2	1	3	2	1	3	2	2	1	1	1	1	2	2	2	2	1	1	3	1	3	2	2	0	2	1183	1	0	63	148	28.76	3	94	#NULL!	1	1	102	119	1	0	73	1	0	0	0	60	4
1	2	2	2	3	2	1	2	2	1	2	3	1	2	2	2	3	3	3	1	1	3	2	3	2	2	1	2	1706	1	0	70.2	161	27.08	3	94	1	#NULL!	1	102	130	2	0	76	1	0	0	0	42	2
1	2	3	2	1	1	3	1	2	2	4	3	3	1	1	1	2	2	2	1	1	1	1	1	2	2	1	2	2229	1	0	64	167	22.95	2	86	0	#NULL!	0	98	114	1	0	66	1	0	0	0	41	2
1	5	2	2	1	1	1	1	2	1	2	1	1	1	1	2	3	3	3	1	1	1	1	3	1	1	0	2	468	1	0	58	152	25.1	3	101	1	#NULL!	1	83	112	1	0	94	3	1	1	1	74	4
2	4	1	2	1	3	1	1	2	1	2	1	1	1	1	1	2	2	2	1	1	1	1	3	1	1	0	2	991	1	0	60	150	26.67	3	89	#NULL!	1	1	100	124	2	0	68	1	0	0	0	65	4
2	4	1	2	1	1	1	1	2	1	2	3	3	2	1	1	3	3	1	1	2	1	1	3	1	1	0	2	1514	2	0	66.1	142	32.78	3	85	#NULL!	1	1	100	119	1	0	82	2	0	0	0	66	4
2	1	3	1	1	3	1	1	2	3	2	1	1	1	1	1	2	2	2	1	1	1	1	3	1	1	0	2	2037	1	0	68	155	28.3	3	85	#NULL!	1	1	99	147	3	1	80	2	0	1	1	30	1
1	3	5	2	3	4	1	2	1	2	4	1	1	1	1	2	3	3	2	1	1	3	2	3	2	1	1	2	295	1	0	60	153	25.63	3	83	0	#NULL!	0	96	142	3	1	90	3	1	2	1	56	3
2	3	5	1	1	2	1	2	2	1	3	1	1	1	1	1	3	3	3	1	1	3	1	3	2	1	1	2	818	1	0	60	157	24.34	3	82	#NULL!	1	1	96	157	3	1	98	3	1	2	1	54	3
2	1	4	1	1	2	1	1	2	1	2	1	1	1	1	1	2	2	2	1	1	1	1	3	2	1	1	2	1341	1	0	56	150	24.89	3	89	#NULL!	1	1	96	143	3	1	89	2	0	1	1	39	1
1	3	3	2	1	2	1	1	2	2	2	3	3	2	1	1	2	3	2	1	1	3	2	1	2	1	1	2	1864	1	0	58	160	22.66	2	73	0	#NULL!	0	90	121	2	0	80	2	0	0	0	56	3
2	3	6	1	1	2	1	2	2	1	3	1	1	1	1	1	3	3	3	1	1	3	1	3	2	1	1	2	2373	1	0	60	157	24.34	3	82	#NULL!	1	1	96	157	3	1	98	3	1	2	1	54	3
1	4	2	2	1	2	1	2	2	2	1	1	1	1	1	2	3	3	3	1	1	1	1	1	1	1	0	2	366	1	0	55.8	158	22.35	2	82	0	#NULL!	0	94	180	3	1	89	2	0	1	1	68	4
1	5	1	2	1	1	1	1	2	2	2	3	3	2	2	2	3	3	3	1	1	1	1	1	1	1	0	2	889	1	0	56	160	21.88	2	84	0	#NULL!	0	93	173	3	1	102	3	1	2	1	78	4
2	2	3	1	1	3	1	2	2	1	2	1	1	1	1	2	2	2	3	1	1	1	1	3	1	1	0	2	1412	1	0	55	147	25.45	3	81	#NULL!	1	1	89	126	2	0	66	1	0	0	0	40	2
2	3	3	1	1	3	1	1	2	2	2	1	1	1	1	1	2	2	2	1	1	1	1	3	1	1	0	2	1935	1	0	73	150	32.44	3	99	#NULL!	1	1	108	114	1	0	59	1	0	0	0	54	3
2	5	4	1	1	1	1	1	2	1	2	3	3	1	1	1	1	3	1	1	1	3	1	1	2	1	1	2	2428	1	0	48	151	21.05	2	71	#NULL!	0	0	91	122	2	0	72	1	0	0	0	75	4
2	3	2	1	1	2	2	1	1	1	3	3	2	2	2	1	2	2	1	1	1	1	1	3	2	1	1	2	16	1	1	70	156	28.76	3	98	#NULL!	1	1	106	148	3	1	81	2	0	1	1	50	3
1	4	1	2	3	3	2	1	2	2	4	1	1	2	2	1	2	2	2	1	1	3	2	3	2	1	1	2	539	1	0	58	155	24.14	3	82	0	#NULL!	0	94	125	2	0	87	2	0	0	0	66	4
2	3	1	2	1	3	1	1	2	3	2	1	1	1	1	1	2	2	2	1	1	1	1	3	2	1	1	2	1062	1	0	58	150	25.78	3	84	#NULL!	1	1	101	112	1	0	58	1	0	0	0	51	3
2	4	1	2	1	1	3	1	3	1	3	3	3	1	1	1	3	2	3	1	1	1	1	3	2	1	1	2	1585	1	0	56	147	25.92	3	99	#NULL!	1	1	98	112	1	0	65	1	0	0	0	65	4
1	2	4	1	1	3	1	1	2	2	2	2	1	2	2	2	3	3	3	1	1	1	2	1	2	1	1	2	2108	1	0	56	170	19.38	2	74	0	#NULL!	0	91	137	2	0	86	2	0	0	0	45	2
2	5	2	1	1	3	1	1	2	2	2	1	1	1	1	1	3	3	3	1	2	1	1	1	2	1	0	2	427	2	0	44.5	143	21.76	2	73	#NULL!	0	0	91	136	2	0	81	2	0	0	0	77	4
1	5	1	2	1	1	1	1	3	2	3	1	1	2	2	2	2	2	2	1	1	1	1	3	2	1	1	2	950	1	0	60	149	27.03	3	94	1	#NULL!	1	98	146	3	1	93	3	1	2	1	74	4
1	5	3	1	1	1	1	1	2	2	2	3	3	2	2	3	3	3	2	1	1	1	1	1	2	1	1	2	1473	1	0	47	152	20.34	2	84	0	#NULL!	0	91	129	2	0	87	2	0	0	0	77	4
2	4	4	1	2	2	3	1	2	2	2	3	3	1	1	3	2	2	2	1	1	2	1	3	2	1	0	2	1996	1	0	52	136	28.11	3	92	#NULL!	1	1	93	167	3	1	106	3	1	2	1	62	4
1	5	4	1	1	1	1	1	3	2	3	1	1	1	1	1	3	3	3	2	2	1	1	3	2	1	1	2	2431	2	0	58.9	160	23.01	3	82	0	#NULL!	0	92	149	3	1	94	3	1	2	1	78	4
1	4	1	1	3	2	1	1	2	1	2	3	3	1	2	2	2	2	2	1	1	3	2	1	2	1	1	2	196	1	0	63	175	20.57	2	83	0	#NULL!	0	98	127	2	0	90	3	1	1	1	60	4
2	4	6	1	1	1	1	1	2	2	2	1	1	1	1	1	3	3	3	1	1	1	1	3	2	1	1	2	719	1	0	55	143	26.9	3	91	#NULL!	1	1	93	115	1	0	70	1	0	0	0	67	4
1	4	1	2	1	3	1	1	2	1	2	1	1	1	2	1	3	2	2	2	2	1	1	2	2	1	1	2	1765	2	0	45	170	15.57	1	70	0	#NULL!	0	88	135	2	0	54	1	0	0	0	65	4
1	3	4	1	1	2	2	2	2	1	2	1	1	1	2	1	3	3	3	1	1	1	1	3	2	1	1	2	2288	1	0	60	161	23.15	3	83	0	#NULL!	0	94	162	3	1	88	2	0	1	1	58	3
2	3	2	1	1	2	1	2	2	3	2	1	1	1	1	1	2	3	1	2	2	1	1	3	2	2	0	2	419	2	0	60	150	26.67	3	96	#NULL!	1	1	106	150	3	1	68	1	0	1	1	50	3
2	6	1	2	1	1	2	1	3	1	1	1	1	1	1	2	2	3	3	1	1	1	1	3	2	2	0	2	942	1	0	58	148	26.48	3	90	#NULL!	1	1	97	125	2	0	84	2	0	0	0	82	4
2	4	3	1	1	1	1	1	3	1	3	3	3	1	1	1	3	3	3	1	1	1	1	1	2	2	0	2	1465	1	0	42	145	19.98	2	86	#NULL!	1	1	89	136	2	0	81	2	0	0	0	67	4
2	4	2	1	2	2	1	1	2	1	2	1	1	1	1	3	2	2	2	1	1	2	1	3	2	2	0	2	1988	1	0	90	155	37.46	3	110	#NULL!	1	1	113	126	2	0	72	1	0	0	0	67	4
2	6	6	2	1	1	2	1	3	1	1	1	1	1	1	2	2	3	3	1	1	1	1	3	2	2	0	2	2357	1	0	58	148	26.48	3	90	#NULL!	1	1	97	125	2	0	84	2	0	0	0	82	4
1	2	2	2	2	2	2	2	2	2	2	2	2	2	2	2	3	2	1	1	1	3	2	3	2	2	0	2	410	1	0	70	169	24.51	3	96	1	#NULL!	1	100	120	2	0	76	1	0	0	0	40	2
1	5	1	2	1	1	2	1	2	1	2	1	1	1	1	1	2	2	2	1	1	1	1	3	2	2	0	2	933	1	0	66	163	24.84	3	97	1	#NULL!	1	105	125	2	0	82	2	0	0	0	71	4
1	4	3	1	1	2	3	1	2	1	2	1	1	2	2	1	2	2	2	1	1	1	1	1	2	2	0	2	1456	1	0	53	160	20.7	2	80	0	#NULL!	0	94	141	3	1	78	1	0	1	1	62	4
1	5	5	1	2	2	1	1	2	1	2	3	3	1	1	3	2	2	2	1	1	3	2	3	2	2	0	2	1979	1	0	65	147	30.08	3	88	0	#NULL!	0	107	140	3	1	85	2	0	1	1	77	4
1	3	5	1	2	2	1	2	2	1	2	1	1	2	2	2	3	3	3	1	1	2	2	3	2	2	1	2	287	1	0	71.3	165	26.19	3	89	0	#NULL!	0	103	128	2	0	100	3	1	1	1	56	3
2	1	4	1	2	2	1	1	2	1	2	1	1	1	1	2	3	3	3	1	1	1	1	3	2	2	0	2	1333	1	0	61	160	23.83	3	79	#NULL!	0	0	100	123	2	0	93	3	1	1	1	39	1
2	1	3	1	3	2	2	1	2	1	2	3	3	2	1	1	2	3	2	2	1	3	2	1	2	2	0	2	1856	1	0	53	158	21.23	2	73	#NULL!	0	0	95	146	3	1	89	2	0	1	1	38	1
1	3	6	1	2	2	3	2	2	1	3	1	1	2	2	1	2	2	2	1	1	3	1	2	2	2	1	2	2365	1	0	50	165	18.37	1	72	0	#NULL!	0	85	127	2	0	84	2	0	0	0	56	3
2	3	2	2	1	1	1	1	3	1	1	3	3	1	1	2	1	1	1	1	1	1	1	2	2	2	0	2	375	1	0	35	156	14.38	1	108	#NULL!	1	1	96	93	1	0	55	1	0	0	0	56	3
2	2	1	2	1	3	2	1	2	1	2	1	1	1	1	1	1	1	1	1	1	1	2	3	2	2	0	2	898	1	0	58	155	24.14	3	80	#NULL!	1	1	98	117	1	0	82	2	0	0	0	49	2
2	3	3	1	2	2	1	2	2	2	2	1	2	1	1	1	3	2	3	1	1	2	1	3	2	2	0	2	1421	1	0	72	140	36.73	3	102	#NULL!	1	1	112	124	2	0	76	1	0	0	0	52	3
1	2	3	1	1	3	1	1	2	2	2	1	1	1	1	1	2	2	2	1	1	1	1	3	2	2	1	2	1944	1	0	88	165	32.32	3	96	1	#NULL!	1	105	123	2	0	65	1	0	0	0	41	2
2	2	1	1	2	2	1	2	2	2	2	1	1	2	2	1	1	1	1	1	1	3	1	3	2	1	1	2	49	1	0	61.1	151	26.8	3	80	#NULL!	1	1	97	127	2	0	81	2	0	0	0	46	2
2	1	1	2	2	1	1	2	2	2	4	1	1	1	1	2	3	2	2	1	1	3	2	3	2	1	1	2	1095	1	0	75	156	30.82	3	95	#NULL!	1	1	110	138	2	0	88	2	0	0	0	38	1
2	3	5	1	1	3	1	1	2	2	2	3	3	1	1	1	3	3	3	1	2	1	1	1	2	1	1	2	1618	2	0	44	145	20.93	2	70	#NULL!	0	0	86	143	3	1	83	2	0	1	1	59	3
2	1	6	2	2	1	1	2	2	2	4	1	1	1	1	2	3	2	2	1	1	3	2	3	2	1	1	2	2405	1	0	75	156	30.82	3	95	#NULL!	1	1	110	138	2	0	88	2	0	0	0	38	1
2	4	5	1	1	1	1	1	2	1	2	3	3	1	1	1	3	3	1	1	1	3	1	3	2	1	1	2	339	1	0	79	169	27.66	3	99	#NULL!	1	1	110	120	2	0	81	2	0	0	0	62	4
1	4	1	2	1	1	1	1	2	1	2	1	1	2	1	3	3	3	2	2	1	1	1	1	2	1	1	2	862	1	0	48	150	21.33	2	71	0	#NULL!	0	92	97	1	0	63	1	0	0	0	67	4
2	3	4	1	1	1	2	1	2	3	2	1	1	1	1	1	3	3	3	1	1	1	1	3	2	1	1	2	1385	1	0	75	156	30.82	3	105	#NULL!	1	1	110	126	2	0	70	1	0	0	0	56	3
1	3	4	1	2	2	2	1	2	1	2	3	3	1	1	3	2	2	2	1	1	2	2	3	2	1	1	2	1908	1	0	73	150	32.44	3	99	1	#NULL!	1	108	125	2	0	81	2	0	0	0	51	3
2	1	2	2	1	3	1	2	2	2	2	1	1	1	1	1	3	2	1	1	1	1	1	3	2	1	1	2	470	1	0	60	150	26.67	3	89	#NULL!	1	1	95	120	2	0	70	1	0	0	0	37	1
1	4	1	2	1	3	1	1	2	2	2	1	1	1	1	2	2	2	2	1	1	1	1	3	2	1	1	2	993	1	0	90	155	37.46	3	110	1	#NULL!	1	113	102	1	0	55	1	0	0	0	60	4
2	4	1	2	1	2	1	1	3	1	3	3	3	1	1	3	2	2	2	1	1	1	2	3	2	1	1	2	1516	1	0	59.5	153	25.42	3	85	#NULL!	1	1	97	127	2	0	84	2	0	0	0	60	4
2	3	3	1	1	3	2	1	2	1	2	3	3	1	1	1	2	2	3	1	1	1	1	3	2	1	1	2	2039	1	0	55	147	25.45	3	86	#NULL!	1	1	92	125	2	0	79	1	0	0	0	58	3
1	4	5	2	1	2	1	2	2	2	2	1	1	2	2	1	3	3	3	1	1	3	2	1	2	1	1	2	244	1	0	50.8	154	21.42	2	76	0	#NULL!	0	86	120	2	0	75	1	0	0	0	66	4
1	5	5	1	2	2	1	1	2	1	2	2	2	1	2	2	2	2	2	1	1	3	3	3	2	1	1	2	767	1	0	73	170	25.26	3	91	1	#NULL!	1	104	142	3	1	77	1	0	1	1	71	4
2	2	4	1	1	2	1	2	2	2	2	3	3	1	1	1	3	3	3	1	1	3	1	3	2	1	1	2	1290	1	0	51	140	26.02	3	81	#NULL!	1	1	95	125	2	0	51	1	0	0	0	43	2
2	1	1	2	1	2	2	2	2	3	2	2	1	1	1	1	3	3	1	1	1	1	1	3	2	1	1	2	1813	1	0	65	146	30.49	3	89	#NULL!	1	1	100	135	2	0	80	2	0	0	0	37	1
2	5	1	1	1	1	1	1	2	2	2	1	1	2	1	1	3	3	3	1	1	1	1	1	2	2	0	2	164	1	0	51	150	22.67	2	80	#NULL!	1	1	94	102	1	0	63	1	0	0	0	72	4
2	1	6	1	1	2	1	1	2	2	2	3	3	1	1	1	2	3	2	1	1	1	1	3	2	2	0	2	687	1	0	74	155	30.8	3	86	#NULL!	1	1	108	133	2	0	88	2	0	0	0	38	1
2	2	1	2	2	2	1	2	1	1	3	1	3	1	1	3	2	2	2	1	1	3	2	1	2	2	0	2	1210	1	0	48	150	21.33	2	69	#NULL!	0	0	100	105	1	0	76	1	0	0	0	40	2
2	3	1	2	1	2	1	1	2	1	2	1	1	1	1	1	3	3	1	1	1	2	1	1	2	2	0	2	1733	1	0	53	156	21.78	2	81	#NULL!	1	1	92	131	2	0	80	2	0	0	0	51	3
2	5	4	1	1	1	1	1	1	1	1	3	3	1	1	1	2	3	3	1	1	1	1	3	2	2	1	2	2430	1	0	73	145	34.72	3	73	#NULL!	0	0	95	124	2	0	75	1	0	0	0	75	4
2	2	1	2	1	1	3	1	2	3	2	3	3	1	1	1	2	2	2	1	1	1	1	1	2	1	0	2	1069	1	0	43	150	19.11	2	73	#NULL!	0	0	90	128	2	0	78	1	0	0	0	44	2
1	3	1	2	1	2	1	1	2	2	2	3	3	2	1	1	3	3	1	1	1	1	1	1	2	1	1	2	1592	1	0	51	151	22.37	2	77	0	#NULL!	0	92	112	1	0	68	1	0	0	0	54	3
1	5	2	1	1	1	1	1	2	2	3	3	3	1	1	2	3	3	3	1	1	1	1	3	2	1	1	2	2115	1	0	57	148	26.02	3	89	0	#NULL!	0	96	134	2	0	82	2	0	0	0	72	4
2	2	3	1	1	2	1	1	2	2	2	1	1	2	1	1	3	3	3	1	1	3	2	3	2	1	0	2	2548	1	0	51.3	145	24.4	3	89	#NULL!	1	1	95.5	176	3	1	98	3	1	2	1	44	2
2	1	2	2	2	2	2	2	2	2	3	3	3	1	2	2	3	2	1	1	1	3	2	3	1	1	0	2	64	1	0	73	159	28.88	3	82	#NULL!	1	1	100	133	2	0	88	2	0	0	0	35	1
2	5	6	1	1	1	1	1	3	1	3	1	1	1	1	2	2	2	2	1	1	1	2	3	1	1	0	2	587	1	0	55	150	24.44	3	99	#NULL!	1	1	96	133	2	0	72	1	0	0	0	76	4
1	2	3	1	2	2	1	1	2	1	2	3	3	1	2	2	2	2	2	2	2	3	2	1	1	1	0	2	1110	2	0	50	155	20.81	2	76	0	#NULL!	0	82	111	1	0	72	1	0	0	0	46	2
2	2	5	2	1	1	3	2	2	3	2	3	3	1	1	1	3	3	3	2	1	1	1	3	1	1	0	2	1633	1	0	62	156	25.48	3	93	#NULL!	1	1	102	98	1	0	77	1	0	0	0	47	2
2	1	3	1	1	2	1	1	1	1	2	1	1	1	1	1	3	3	3	2	1	1	1	3	1	1	0	2	2156	1	0	65	164	24.17	3	93	#NULL!	1	1	105	97	1	0	63	1	0	0	0	39	1
2	4	3	1	1	1	1	1	3	1	3	1	1	1	1	2	3	3	2	1	1	1	1	3	2	2	0	2	1123	1	0	47	140	23.98	3	88	#NULL!	1	1	94	101	1	0	56	1	0	0	0	64	4
1	5	3	1	1	1	1	1	3	2	3	1	1	1	1	1	3	3	3	2	2	1	1	3	2	2	1	2	1646	2	0	58.9	160	23.01	3	82	0	#NULL!	0	92	115	1	0	83	2	0	0	0	78	4
2	4	3	1	1	1	1	1	2	1	2	3	3	2	1	1	3	3	1	1	2	1	1	2	2	2	0	2	2169	2	0	40	150	17.78	1	61	#NULL!	0	0	75	135	2	0	71	1	0	0	0	64	4
2	3	3	2	1	2	1	2	2	2	2	3	3	2	1	1	3	3	3	2	1	1	1	3	2	2	0	2	2537	1	0	63	149	28.38	3	97	#NULL!	1	1	103	134	2	0	81	2	0	0	0	59	3
1	3	2	2	1	2	1	2	2	1	2	1	1	2	2	1	3	3	3	1	1	1	1	3	2	2	1	2	397	1	0	56	151	24.56	3	86	0	#NULL!	0	83	133	2	0	87	2	0	0	0	56	3
2	3	1	2	1	3	1	1	3	1	3	1	1	1	1	1	3	2	2	1	1	1	1	3	2	2	0	2	920	1	0	50	147	23.14	3	81	#NULL!	1	1	97	135	2	0	88	2	0	0	0	51	3
2	5	3	1	1	1	1	2	2	2	3	3	3	1	1	1	2	2	2	1	1	1	1	3	2	2	0	2	1443	1	0	54	145	25.68	3	95	#NULL!	1	1	98	120	2	0	83	2	0	0	0	73	4
2	4	4	1	2	2	1	1	2	2	2	3	3	1	1	3	2	2	2	1	1	2	1	3	2	2	0	2	1966	1	0	52	136	28.11	3	92	#NULL!	1	1	93	113	1	0	59	1	0	0	0	62	4
2	5	2	2	1	1	3	1	3	2	3	3	3	1	1	1	3	3	3	2	2	1	1	1	2	2	0	2	401	2	0	44	142	21.82	2	76	#NULL!	0	0	87	168	3	1	107	3	1	2	1	78	4
2	2	1	2	1	2	2	2	2	2	2	1	1	1	1	1	1	1	1	1	1	1	1	1	2	2	0	2	924	1	0	47	145	22.35	2	79	#NULL!	0	0	90	104	1	0	74	1	0	0	0	47	2
1	4	3	1	1	2	1	1	2	2	2	1	1	2	2	1	3	3	3	1	1	1	1	3	2	2	1	2	1447	1	0	62	155	25.81	3	88	0	#NULL!	0	95	99	1	0	62	1	0	0	0	60	4
1	4	3	1	1	2	1	1	2	2	2	1	1	1	1	3	2	2	2	1	1	3	2	3	2	2	1	2	1970	1	0	63	145	29.96	3	91	1	#NULL!	1	105	163	3	1	103	3	1	2	1	61	4
2	1	2	1	1	2	3	2	2	1	2	1	1	1	1	1	2	3	1	1	1	1	1	3	2	1	0	2	29	1	0	78.6	149	35.4	3	94	#NULL!	1	1	112	140	3	1	77	1	0	1	1	33	1
2	1	1	2	1	2	1	1	2	1	4	3	3	1	1	2	3	3	2	1	1	1	1	3	2	1	0	2	552	1	0	58	153	24.78	3	83	#NULL!	1	1	102	97	1	0	63	1	0	0	0	39	1
2	2	1	2	1	3	1	1	2	2	2	3	3	1	1	1	2	2	2	1	1	1	1	3	2	1	0	2	1075	1	0	57	150	25.33	3	81	#NULL!	1	1	93	119	1	0	63	1	0	0	0	45	2
1	5	1	2	1	1	1	1	3	1	1	3	3	1	1	3	3	3	3	1	1	1	1	3	2	1	1	2	1598	1	0	60	161	23.15	3	90	1	#NULL!	1	94	123	2	0	82	2	0	0	0	75	4
1	4	5	1	2	2	1	2	2	1	2	1	1	2	2	2	3	3	3	1	1	2	2	3	2	2	1	2	290	1	0	62	161	23.92	3	84	0	#NULL!	0	98	114	1	0	72	1	0	0	0	60	4
2	2	5	1	2	2	1	2	2	1	2	2	1	1	2	1	2	2	3	1	1	3	3	3	2	2	0	2	813	1	0	55	154	23.19	3	75	#NULL!	0	0	97	127	2	0	77	1	0	0	0	44	2
1	3	4	1	3	2	2	2	2	2	3	1	2	1	1	2	1	3	3	1	1	2	3	3	2	2	1	2	1336	1	0	70	161	27.01	3	91	1	#NULL!	1	103	89	1	0	52	1	0	0	0	57	3
2	2	3	1	1	2	3	1	2	1	2	3	3	2	1	1	2	3	2	1	1	1	3	1	2	2	0	2	1859	1	0	44	150	19.56	2	62	#NULL!	0	0	95	142	3	1	79	1	0	1	1	47	2
2	2	6	1	2	2	1	2	2	1	2	2	1	1	2	1	2	2	3	1	1	3	3	3	2	2	0	2	2368	1	0	55	154	23.19	3	75	#NULL!	0	0	97	127	2	0	77	1	0	0	0	44	2
2	4	2	1	1	2	1	2	2	1	2	1	1	2	1	1	1	3	3	1	1	1	1	3	2	2	0	2	20	1	0	63.7	149	28.69	3	86	#NULL!	1	1	98	130	2	0	81	2	0	0	0	69	4
2	4	1	1	1	2	2	1	2	1	3	1	1	2	2	1	3	3	2	1	1	2	1	1	2	2	0	2	543	1	0	45	148	20.54	2	81	#NULL!	1	1	90	136	2	0	91	3	1	1	1	66	4
1	3	1	2	1	2	1	1	2	2	2	1	1	1	2	1	2	2	2	1	1	3	2	3	2	2	1	2	1589	1	0	66	155	27.47	3	91	1	#NULL!	1	97	120	2	0	73	1	0	0	0	54	3
2	3	2	1	1	2	3	1	2	1	2	3	3	1	1	3	3	3	3	2	2	1	1	3	2	2	0	2	2112	2	0	54	149	24.32	3	80	#NULL!	1	1	98	118	1	0	98	3	1	1	1	59	3
2	2	1	2	1	3	2	1	2	1	3	1	1	1	1	2	3	2	1	1	1	1	1	3	2	2	1	2	112	1	0	51	140	26.02	3	80	#NULL!	1	1	92	129	2	0	77	1	0	0	0	42	2
2	3	6	1	1	2	1	1	2	1	2	1	1	1	1	3	2	2	2	2	2	2	2	3	2	2	1	2	635	2	0	59	153	25.2	3	80	#NULL!	1	1	96	134	2	0	85	2	0	0	0	52	3
1	1	2	1	3	2	1	1	2	2	2	3	3	1	2	2	1	1	1	1	1	1	2	1	2	2	1	2	1158	1	0	52	161	20.06	2	76	0	#NULL!	0	86	113	1	0	59	1	0	0	0	36	1
2	1	5	1	3	2	1	1	2	2	2	3	3	1	1	2	2	2	2	1	1	3	2	3	2	2	1	2	1681	1	0	56.5	154	23.82	3	78	#NULL!	0	0	60	105	1	0	61	1	0	0	0	39	1
2	3	6	1	1	3	1	1	2	1	2	3	3	2	1	1	3	3	3	1	1	1	1	1	2	2	1	2	2204	1	0	41	142	20.33	2	76	#NULL!	0	0	90	125	2	0	72	1	0	0	0	52	3
2	4	5	1	1	1	1	1	2	1	3	3	3	1	1	1	3	3	3	2	1	3	1	3	2	2	0	2	234	1	0	66	150	29.33	3	97	#NULL!	1	1	110	116	1	0	83	2	0	0	0	62	4
1	2	5	1	2	2	1	2	2	1	2	3	3	1	1	1	2	3	2	2	1	1	1	3	2	2	1	2	757	1	0	68	160	26.56	3	95	1	#NULL!	1	104	117	1	0	72	1	0	0	0	43	2
2	4	4	1	1	1	1	1	2	1	2	1	1	1	1	1	2	3	3	1	1	1	1	3	2	2	0	2	1280	1	0	60	148	27.39	3	101	#NULL!	1	1	93	137	2	0	85	2	0	0	0	63	4
2	2	1	1	1	2	1	2	2	2	2	1	1	1	1	2	3	3	2	1	1	3	2	3	2	2	0	2	1803	1	0	72	155	29.97	3	102	#NULL!	1	1	104	122	2	0	75	1	0	0	0	40	2
2	6	2	2	1	2	1	1	1	1	1	3	3	2	2	3	3	3	3	1	1	1	1	3	1	2	1	2	22	1	0	62.2	150	27.64	3	77	#NULL!	0	0	98	128	2	0	86	2	0	0	0	82	4
2	5	1	2	3	2	1	1	2	1	3	1	1	1	1	3	2	3	3	1	1	3	3	3	1	2	1	2	545	1	0	50	145	23.78	3	89	#NULL!	1	1	96	133	2	0	76	1	0	0	0	75	4
2	2	1	2	1	3	3	1	2	2	2	3	3	1	1	2	2	2	2	1	1	1	1	3	1	2	1	2	1068	1	0	64	152	27.7	3	83	#NULL!	1	1	100	124	2	0	86	2	0	0	0	40	2
2	2	1	2	1	3	2	1	2	1	3	1	1	1	1	1	3	1	1	1	1	1	1	1	1	2	1	2	1591	1	0	48	150	21.33	2	72	#NULL!	0	0	88	156	3	1	99	3	1	2	1	40	2
1	3	2	1	1	2	1	1	2	2	2	1	1	2	2	1	3	3	3	1	1	1	1	3	1	2	1	2	2114	1	0	62	155	25.81	3	88	0	#NULL!	0	95	111	1	0	77	1	0	0	0	57	3
2	1	1	2	1	1	2	2	2	2	2	3	3	1	1	1	3	3	3	1	1	1	1	1	2	1	0	2	185	1	0	48	161	18.52	2	68	#NULL!	0	0	92	148	3	1	81	2	0	1	1	32	1
1	1	6	1	3	2	1	2	2	2	3	1	1	2	2	2	2	2	2	1	1	3	1	1	1	1	1	2	708	1	0	54	160	21.09	2	71	0	#NULL!	0	87	123	2	0	60	1	0	0	0	35	1
1	2	1	1	1	3	1	1	3	1	3	1	3	1	1	1	2	2	2	1	1	3	2	1	2	1	1	2	1231	1	0	52	163	19.57	2	62	0	#NULL!	0	82	150	3	1	97	3	1	2	1	49	2
2	1	1	2	1	2	1	2	2	1	2	3	3	1	1	1	3	3	3	1	1	3	1	1	2	1	0	2	1754	1	0	55	155	22.89	2	77	#NULL!	0	0	93	137	2	0	86	2	0	0	0	39	1
2	3	3	1	3	3	2	1	2	2	2	1	2	1	1	1	3	3	3	1	1	3	2	3	2	1	0	2	2277	1	0	70	150	31.11	3	86	#NULL!	1	1	104	97	1	0	69	1	0	0	0	53	3
1	3	1	1	1	1	1	2	2	2	2	2	1	2	1	2	2	2	2	2	2	1	1	3	1	1	1	2	55	2	0	61.4	163	23.11	3	86	0	#NULL!	0	88	142	3	1	91	3	1	2	1	50	3
2	2	6	2	1	2	1	2	2	2	2	1	1	1	1	1	2	2	2	2	2	2	1	1	1	1	0	2	578	2	0	37	140	18.88	2	73	#NULL!	0	0	83	142	3	1	100	3	1	2	1	46	2
2	4	1	2	1	2	2	1	2	2	2	1	1	1	1	1	3	3	3	1	1	1	1	1	1	1	0	2	1101	1	0	43	148	19.63	2	74	#NULL!	0	0	87	121	2	0	84	2	0	0	0	65	4
2	1	5	2	3	1	2	2	2	1	2	1	1	1	1	2	3	3	1	1	1	3	1	3	1	1	0	2	1624	1	0	56	147	25.92	3	80	#NULL!	1	1	93	168	3	1	89	2	0	1	1	38	1
1	5	4	1	1	1	3	1	2	1	2	1	1	1	1	2	2	2	2	1	1	1	1	2	1	1	1	2	2147	1	0	46.1	166	16.73	1	73	0	#NULL!	0	93	157	3	1	98	3	1	2	1	71	4
2	2	5	2	1	1	1	2	2	2	2	1	1	1	1	1	3	3	3	1	1	1	1	3	2	2	1	2	278	1	0	63.5	166	23.04	3	90	#NULL!	1	1	101	125	2	0	77	1	0	0	0	48	2
2	2	5	1	1	2	1	2	2	1	2	1	1	1	2	1	2	2	2	1	1	1	1	3	2	2	1	2	801	1	0	55	152	23.81	3	72	#NULL!	0	0	96	103	1	0	66	1	0	0	0	45	2
2	4	4	1	1	3	1	2	3	1	4	1	1	1	1	1	2	2	2	1	1	1	1	1	2	2	1	2	1324	1	0	45	140	22.96	2	84	#NULL!	1	1	85	121	2	0	92	3	1	1	1	62	4
1	4	3	2	1	2	2	2	2	1	2	1	3	2	1	1	2	3	2	2	1	2	1	1	2	2	1	2	1847	1	0	52	167	18.65	2	76	0	#NULL!	0	96	126	2	0	70	1	0	0	0	60	4
2	4	3	1	1	3	1	2	3	1	4	1	1	1	1	1	2	2	2	1	1	1	1	1	2	2	1	2	2497	1	0	45	140	22.96	2	84	#NULL!	1	1	85	121	2	0	82	2	0	0	0	62	4
2	5	5	1	1	3	1	1	1	2	4	1	1	1	1	2	3	3	1	2	2	1	1	1	2	1	0	2	232	2	0	44.8	145	21.31	2	79	#NULL!	0	0	95	138	2	0	86	2	0	0	0	76	4
2	2	5	1	1	3	1	2	2	1	2	1	1	1	2	1	2	3	2	1	1	3	2	3	2	1	0	2	755	1	0	52	145	24.73	3	76	#NULL!	0	0	93	119	1	0	64	1	0	0	0	44	2
2	5	6	2	1	1	3	1	2	1	2	3	3	1	1	2	3	3	2	1	2	3	2	3	2	1	0	2	1278	2	0	77	150	34.22	3	110	#NULL!	1	1	116	133	2	0	75	1	0	0	0	77	4
1	4	1	2	1	1	1	1	1	2	3	3	3	1	2	1	3	3	3	1	1	1	1	2	2	1	1	2	1801	1	0	36	146	16.89	1	65	0	#NULL!	0	77	126	2	0	81	2	0	0	0	68	4
1	3	5	1	1	3	1	1	2	2	1	1	1	1	1	1	3	3	3	1	1	1	1	3	2	1	1	2	2324	1	0	79	175	25.8	3	99	1	#NULL!	1	105	130	2	0	87	2	0	0	0	59	3
2	3	5	1	1	3	1	1	3	1	1	3	1	1	1	1	3	2	3	1	1	1	1	1	2	1	1	2	222	1	0	51	150	22.67	2	80	#NULL!	1	1	98	130	2	0	70	1	0	0	0	52	3
1	1	5	1	3	1	1	2	2	1	2	2	1	2	2	2	2	3	3	1	1	3	3	3	2	1	1	2	745	1	0	82	180	25.31	3	87	0	#NULL!	0	108	117	1	0	84	2	0	0	0	37	1
2	3	4	1	1	2	1	1	2	2	2	1	1	1	1	1	3	3	3	2	1	3	1	3	2	1	1	2	1268	1	0	63	149	28.38	3	94	#NULL!	1	1	104	148	3	1	93	3	1	2	1	54	3
2	2	1	2	1	2	1	2	2	2	2	3	3	1	1	2	3	3	3	1	1	1	1	2	2	1	1	2	1791	1	0	37	147	17.12	1	60	#NULL!	0	0	76	119	1	0	76	1	0	0	0	47	2
2	3	4	1	1	1	1	1	2	2	1	3	3	1	1	1	3	3	3	1	1	1	1	3	2	1	1	2	2314	1	0	73	152	31.6	3	102	#NULL!	1	1	105	156	3	1	98	3	1	2	1	51	3
2	3	3	1	1	1	1	1	2	2	1	3	3	1	1	1	3	3	3	1	1	1	1	3	2	1	1	2	2502	1	0	73	152	31.6	3	102	#NULL!	1	1	105	156	3	1	98	3	1	2	1	51	3
2	3	2	2	1	2	1	2	2	1	2	1	1	1	1	1	3	1	1	1	1	1	1	1	2	1	0	2	413	1	0	44.2	142	21.92	2	73	#NULL!	0	0	86	122	2	0	80	2	0	0	0	57	3
2	2	1	2	1	2	2	1	3	2	3	1	1	1	1	1	2	2	2	1	1	1	1	3	2	1	0	2	936	1	0	55	140	28.06	3	82	#NULL!	1	1	103	138	2	0	89	2	0	0	0	45	2
1	2	3	1	2	2	1	2	1	3	2	1	1	1	2	2	2	2	2	1	1	2	1	3	2	1	1	2	1459	1	0	68	160	26.56	3	99	1	#NULL!	1	105	128	2	0	83	2	0	0	0	42	2
1	6	4	1	2	2	1	1	2	1	2	3	3	1	1	3	2	2	2	1	1	3	2	3	2	1	1	2	1982	1	0	58	155	24.14	3	72	0	#NULL!	0	97	120	2	0	85	2	0	0	0	80	4
2	1	1	2	1	3	1	2	2	2	3	1	1	1	1	1	1	1	1	1	1	3	1	1	2	1	0	2	525	1	0	40	140	20.41	2	73	#NULL!	0	0	93	125	2	0	71	1	0	0	0	32	1
2	2	1	2	1	3	1	1	2	3	2	2	3	1	1	1	2	2	2	2	1	1	1	3	2	1	0	2	1048	1	0	58	150	25.78	3	78	#NULL!	0	0	98	171	3	1	79	1	0	1	1	41	2
1	4	1	2	1	3	2	1	2	2	3	3	3	1	1	1	3	3	1	1	1	1	1	3	2	1	1	2	1571	1	0	67	160	26.17	3	82	0	#NULL!	0	95	110	1	0	80	2	0	0	0	63	4
2	3	2	2	1	3	1	1	3	1	2	3	3	1	1	1	2	2	2	1	1	1	1	3	2	1	0	2	2094	1	0	55	150	24.44	3	78	#NULL!	0	0	93	112	1	0	80	2	0	0	0	58	3
2	1	2	2	2	1	1	1	2	2	2	1	1	1	1	1	3	3	3	1	1	1	1	1	2	2	0	2	350	1	0	53.1	155	22.1	2	76	#NULL!	0	0	92	114	1	0	70	1	0	0	0	35	1
1	1	1	2	1	3	2	1	2	2	2	1	1	2	2	1	3	1	1	1	1	1	1	1	2	2	0	2	873	1	0	55	164	20.45	2	71	0	#NULL!	0	89	105	1	0	66	1	0	0	0	39	1
2	2	4	1	1	2	1	1	2	2	2	3	3	1	1	1	2	2	2	1	1	1	1	3	2	2	0	2	1396	1	0	70	165	25.71	3	97	#NULL!	1	1	107	119	1	0	70	1	0	0	0	47	2
2	2	3	1	1	3	2	1	2	2	2	1	1	1	1	1	2	2	2	1	1	1	1	3	2	2	0	2	1919	1	0	49	145	23.31	3	72	#NULL!	0	0	88	135	2	0	75	1	0	0	0	41	2
2	2	3	2	1	3	2	1	2	2	2	1	1	1	1	1	2	2	2	1	1	1	1	3	2	2	0	2	2523	1	0	49	145	23.31	3	72	#NULL!	0	0	88	135	2	0	75	1	0	0	0	41	2
2	3	5	1	1	2	2	1	3	1	1	3	3	1	1	2	3	3	3	1	1	3	1	3	2	1	1	2	246	1	0	63.3	152	27.4	3	81	#NULL!	1	1	102	122	2	0	75	1	0	0	0	58	3
1	2	5	1	2	2	1	2	2	1	2	1	1	1	1	2	2	2	2	1	1	1	1	1	2	1	1	2	769	1	1	50	162	19.05	2	68	0	#NULL!	0	90	150	3	1	79	1	0	1	1	44	2
2	3	4	1	3	2	1	2	2	1	2	2	1	1	1	1	3	3	3	1	1	3	1	1	2	1	1	2	1292	1	0	48	149	21.62	2	74	#NULL!	0	0	88	140	3	1	96	3	1	2	1	52	3
2	2	1	2	1	3	1	2	2	2	4	1	1	1	1	1	3	3	3	1	1	3	1	3	2	1	1	2	1815	1	0	58	150	25.78	3	82	#NULL!	1	1	98	132	2	0	78	1	0	0	0	42	2
1	1	2	1	1	2	1	1	2	1	2	1	1	1	2	1	3	3	3	1	1	1	1	3	2	2	0	2	505	1	0	79	165	29.02	3	89	0	#NULL!	0	106	123	2	0	69	1	0	0	0	36	1
2	2	1	2	1	3	2	1	2	2	2	3	3	1	1	2	2	2	2	1	1	1	1	3	2	2	0	2	1028	1	0	54	150	24	3	83	#NULL!	1	1	95	103	1	0	69	1	0	0	0	40	2
2	1	2	2	2	2	1	1	2	1	2	3	1	1	1	1	3	3	2	1	1	3	1	3	2	2	0	2	1551	1	0	52	149	23.42	3	75	#NULL!	0	0	95	131	2	0	82	2	0	0	0	37	1
1	6	2	2	1	1	3	1	1	2	1	3	3	1	1	2	3	3	3	1	1	1	1	1	2	2	0	2	473	1	0	51	157	20.69	2	88	0	#NULL!	0	85	119	1	0	60	1	0	0	0	80	4
2	3	1	2	3	3	2	1	2	2	2	3	3	1	1	2	2	2	2	1	1	1	1	3	2	2	0	2	996	1	0	47	142	23.31	3	75	#NULL!	0	0	90	149	3	1	87	2	0	1	1	57	3
2	5	1	2	1	1	3	1	2	1	2	3	3	1	1	1	1	3	1	1	1	3	1	1	2	2	0	2	1519	1	0	48	151	21.05	2	71	#NULL!	0	0	91	108	1	0	80	2	0	0	0	75	4
1	5	3	1	1	1	2	1	2	2	4	3	3	1	1	1	2	3	2	1	1	2	1	2	2	2	0	2	2042	1	0	44	156	18.08	1	73	0	#NULL!	0	85	125	2	0	72	1	0	0	0	74	4
2	2	5	2	2	4	3	2	2	1	2	1	1	1	2	2	3	3	1	2	1	2	2	3	2	1	0	2	319	1	0	57	145	27.11	3	71	#NULL!	0	0	97	138	2	0	89	2	0	0	0	47	2
2	1	5	1	2	2	1	1	2	1	2	1	1	1	1	2	2	2	2	1	1	1	1	1	2	1	0	2	842	1	0	45	153	19.22	2	65	#NULL!	0	0	85	131	2	0	87	2	0	0	0	39	1
2	3	4	1	1	1	1	2	3	3	3	1	1	1	1	1	3	3	3	1	1	1	1	3	2	1	0	2	1365	1	0	60	150	26.67	3	96	#NULL!	1	1	98	124	2	0	80	2	0	0	0	56	3
1	5	5	1	1	2	1	1	2	1	3	1	1	1	1	3	2	2	2	1	1	2	1	3	2	1	0	2	1888	1	0	48	140	24.49	3	75	0	#NULL!	0	93	121	2	0	80	2	0	0	0	72	4
2	4	3	1	1	1	2	2	1	1	3	2	3	1	1	1	2	2	2	1	1	2	1	3	2	1	1	2	2246	1	0	63	155	26.22	3	74	#NULL!	0	0	100	152	3	1	77	1	0	1	1	65	4
2	2	1	2	1	3	2	2	3	1	3	3	3	1	1	1	3	3	2	1	1	1	1	3	2	1	1	2	154	1	0	55	146	25.8	3	75	#NULL!	0	0	95	98	1	0	71	1	0	0	0	40	2
1	4	6	1	1	2	1	1	2	1	2	1	1	2	1	3	2	2	2	1	1	2	1	3	2	1	1	2	677	1	0	69.9	164	25.99	3	85	0	#NULL!	0	96	126	2	0	74	1	0	0	0	67	4
1	1	1	1	1	3	1	1	1	2	4	1	1	1	2	3	3	3	3	1	1	3	2	1	2	1	1	2	1200	1	0	47	150	20.89	2	74	0	#NULL!	0	92	130	2	0	87	2	0	0	0	37	1
2	4	1	2	1	4	1	2	2	2	2	3	3	1	1	3	3	3	2	1	2	1	2	3	2	1	1	2	1723	2	0	63	146	29.56	3	98	#NULL!	1	1	102	155	3	1	82	2	0	1	1	63	4
1	3	2	2	1	3	1	2	2	1	2	1	1	1	1	1	3	3	3	1	2	1	1	3	2	1	1	2	423	2	0	68	155	28.3	3	90	1	#NULL!	1	103	114	1	0	82	2	0	0	0	56	3
2	4	1	2	1	1	2	1	2	1	2	3	3	1	1	1	3	3	3	1	1	1	1	3	2	1	0	2	946	1	0	60	145	28.54	3	93	#NULL!	1	1	102	130	2	0	83	2	0	0	0	62	4
2	3	3	1	1	2	1	1	2	2	2	1	1	1	1	2	2	3	2	1	1	1	1	1	2	1	0	2	1469	1	0	44	147	20.36	2	83	#NULL!	1	1	83	115	1	0	83	2	0	0	0	55	3
1	4	5	1	1	2	1	1	2	2	2	1	1	1	1	3	2	2	2	1	1	2	1	3	2	1	1	2	1992	1	0	57	155	23.73	3	84	0	#NULL!	0	97	141	3	1	80	2	0	1	1	60	4
2	4	6	2	1	1	2	1	2	1	2	3	3	1	1	1	3	3	3	1	1	1	1	3	2	1	0	2	2361	1	0	60	145	28.54	3	93	#NULL!	1	1	102	130	2	0	83	2	0	0	0	62	4
2	2	1	2	1	2	1	2	2	2	2	3	3	1	1	2	3	3	3	1	1	1	1	2	1	1	1	2	148	1	0	37	147	17.12	1	60	#NULL!	0	0	76	123	2	0	58	1	0	0	0	47	2
2	3	6	1	1	2	1	1	3	2	3	3	3	2	2	1	2	2	2	1	1	1	1	3	1	1	1	2	671	1	0	58	145	27.59	3	87	#NULL!	1	1	92	120	2	0	79	1	0	0	0	51	3
1	3	1	2	1	1	1	1	2	1	2	3	3	1	2	1	2	2	1	1	1	1	1	1	1	1	1	2	1194	1	0	54	154	22.77	2	77	0	#NULL!	0	97	112	1	0	76	1	0	0	0	52	3
2	3	2	1	1	2	1	2	2	2	2	3	3	2	1	1	3	2	2	3	1	1	1	3	1	1	1	2	1717	1	0	53	150	23.56	3	82	#NULL!	1	1	91	127	2	0	83	2	0	0	0	51	3
2	5	3	1	1	1	1	1	2	2	3	2	3	1	1	1	2	2	2	1	1	3	2	3	1	1	1	2	2240	1	0	67	160	26.17	3	87	#NULL!	1	1	108	125	2	0	65	1	0	0	0	70	4
2	3	6	2	1	2	1	1	2	1	4	3	3	1	1	2	3	3	2	1	1	1	1	3	1	2	0	2	658	1	0	62	146	29.09	3	97	#NULL!	1	1	92	131	2	0	70	1	0	0	0	54	3
1	2	1	1	2	2	1	2	2	2	2	1	1	2	2	1	1	1	1	1	1	3	1	3	1	2	1	2	1181	1	0	78	170	26.99	3	98	1	#NULL!	1	102	142	3	1	80	2	0	1	1	46	2
1	5	2	1	2	2	2	1	2	3	2	1	1	1	1	3	3	3	3	1	1	1	1	2	2	1	0	2	503	1	0	46.1	166	16.73	1	73	0	#NULL!	0	93	136	2	0	68	1	0	0	0	75	4
1	3	1	2	1	3	1	1	2	1	2	3	3	2	1	1	2	2	2	2	1	1	1	1	2	1	0	2	1026	1	0	50	160	19.53	2	71	0	#NULL!	0	85	124	2	0	81	2	0	0	0	58	3
1	2	2	1	2	2	1	2	2	2	2	3	1	2	2	1	3	3	3	1	2	2	1	1	2	1	0	2	1549	2	0	57	161	21.99	2	73	0	#NULL!	0	86	146	3	1	100	3	1	2	1	40	2
1	2	2	2	1	2	1	1	2	1	2	1	1	1	1	1	1	1	1	1	1	1	1	3	1	1	0	2	430	1	0	55.3	155	23.02	3	74	0	#NULL!	0	93	150	3	1	104	3	1	2	1	40	2
1	4	1	2	1	2	2	1	2	2	2	1	1	2	1	3	1	1	2	1	1	1	1	3	1	1	0	2	953	1	0	75	170	25.95	3	84	0	#NULL!	0	101	114	1	0	70	1	0	0	0	62	4
1	6	3	1	1	1	1	1	2	2	2	1	1	1	1	1	3	3	3	1	1	1	1	1	1	1	0	2	1476	1	0	45	140	22.96	2	81	0	#NULL!	0	87	108	1	0	66	1	0	0	0	80	4
2	4	4	1	1	2	3	1	2	1	2	3	3	1	1	3	2	2	2	1	1	3	2	3	1	1	0	2	1999	1	0	56	145	26.63	3	81	#NULL!	1	1	98	98	1	0	63	1	0	0	0	62	4
1	3	1	2	1	3	1	1	2	1	2	1	1	2	1	1	3	3	3	1	1	1	1	2	2	1	1	2	183	1	0	42	162	16	1	74	0	#NULL!	0	83	134	2	0	81	2	0	0	0	53	3
1	3	6	1	1	2	1	1	3	1	3	1	2	2	1	1	2	2	2	1	1	1	1	3	2	1	1	2	706	1	0	65	160	25.39	3	88	0	#NULL!	0	91	110	1	0	64	1	0	0	0	52	3
1	6	1	1	1	1	2	2	3	1	2	3	3	1	1	1	2	1	2	1	1	1	1	1	2	1	1	2	1229	1	0	56	165	20.57	2	68	0	#NULL!	0	89	132	2	0	91	3	1	1	1	95	4
1	3	1	2	1	2	1	1	2	2	2	3	3	2	1	1	3	3	1	1	1	1	1	1	2	1	1	2	1752	1	0	51	151	22.37	2	77	0	#NULL!	0	92	139	2	0	78	1	0	0	0	54	3
2	3	2	2	1	1	1	2	2	2	2	3	3	1	1	1	1	1	1	1	1	3	1	3	2	2	0	2	415	1	0	54	147	24.99	3	83	#NULL!	1	1	94	129	2	0	79	1	0	0	0	50	3
2	2	1	2	1	2	1	1	2	3	2	1	1	1	1	1	2	2	2	1	1	1	1	3	2	2	0	2	938	1	0	55	147	25.45	3	80	#NULL!	1	1	97	118	1	0	75	1	0	0	0	45	2
2	4	3	1	1	1	1	1	2	1	2	3	3	1	1	1	3	3	3	1	1	1	1	1	2	2	0	2	1461	1	0	45	143	22.01	2	72	#NULL!	0	0	92	109	1	0	76	1	0	0	0	65	4
2	2	2	2	1	2	1	2	2	1	2	1	1	1	1	1	1	3	1	1	1	1	1	3	1	2	0	2	356	1	0	63.5	159	25.12	3	85	#NULL!	1	1	99	110	1	0	77	1	0	0	0	45	2
2	5	1	2	1	1	2	1	3	1	1	3	3	1	1	1	2	2	2	1	1	1	1	3	1	2	0	2	879	1	0	50	137	26.64	3	102	#NULL!	1	1	96	116	1	0	72	1	0	0	0	73	4
2	1	4	1	3	1	2	2	2	2	2	3	3	1	1	3	2	2	2	1	1	1	2	2	1	2	0	2	1402	1	0	46	160	17.97	1	70	#NULL!	0	0	85	116	1	0	81	2	0	0	0	31	1
1	2	3	1	1	3	1	1	2	1	2	1	1	1	1	1	2	2	2	1	1	1	1	3	1	2	0	2	1925	1	0	73	165	26.81	3	85	0	#NULL!	0	93	118	1	0	66	1	0	0	0	48	2
1	2	3	2	1	3	1	1	2	1	2	1	1	1	1	1	2	2	2	1	1	1	1	3	1	2	0	2	2529	1	0	73	165	26.81	3	85	0	#NULL!	0	93	118	1	0	66	1	0	0	0	48	2
2	3	5	1	2	2	1	2	2	2	3	1	1	1	1	2	3	3	2	3	2	2	1	3	2	2	0	2	231	2	0	71.7	142	35.56	3	103	#NULL!	1	1	106	129	2	0	77	1	0	0	0	50	3
2	2	5	1	1	2	1	2	2	1	2	3	3	1	1	1	2	2	2	1	1	1	3	1	2	2	0	2	754	1	0	53	154	22.35	2	68	#NULL!	0	0	93	138	2	0	77	1	0	0	0	48	2
2	2	4	1	2	2	1	1	2	1	2	1	2	1	1	2	3	3	3	1	1	3	2	3	2	2	0	2	1277	1	0	63	153	26.91	3	84	#NULL!	1	1	99	97	1	0	63	1	0	0	0	48	2
2	4	1	2	1	1	2	1	2	1	4	3	3	2	1	2	3	3	3	1	2	3	1	3	2	2	0	2	1800	2	0	57	150	25.33	3	82	#NULL!	1	1	100	117	1	0	84	2	0	0	0	63	4
2	3	5	1	1	4	1	1	3	2	3	3	3	1	1	1	3	3	3	2	1	1	1	1	2	2	0	2	2323	1	0	47	148	21.46	2	81	#NULL!	1	1	86	131	2	0	70	1	0	0	0	57	3
2	3	3	1	1	4	1	1	3	2	3	3	3	1	1	1	3	3	3	2	1	1	1	1	2	2	0	2	2511	1	0	47	148	21.46	2	81	#NULL!	1	1	86	131	2	0	70	1	0	0	0	57	3
2	3	5	2	2	4	3	2	2	1	2	1	1	1	2	2	3	3	1	2	1	2	2	3	2	2	0	2	286	1	0	57.7	147	26.7	3	85	#NULL!	1	1	99	135	2	0	87	2	0	0	0	53	3
1	3	5	1	2	2	1	2	2	1	2	1	1	1	2	1	2	2	2	1	1	1	1	2	2	2	1	2	809	1	0	53	172	17.92	1	69	0	#NULL!	0	88	130	2	0	80	2	0	0	0	51	3
2	3	4	1	1	2	1	1	2	2	2	2	1	1	1	2	3	3	3	3	2	1	1	3	2	2	0	2	1332	2	0	50	141	25.15	3	84	#NULL!	1	1	94	117	1	0	81	2	0	0	0	59	3
2	1	4	2	1	2	1	1	2	1	2	3	3	2	1	1	2	3	2	1	1	1	1	3	2	2	0	2	1855	1	0	57	150	25.33	3	85	#NULL!	1	1	97	108	1	0	73	1	0	0	0	30	1
2	4	1	2	1	3	1	1	2	2	4	2	1	1	1	2	2	2	2	1	1	1	1	2	1	1	0	2	526	1	0	33.7	150	14.98	1	61	#NULL!	0	0	76	108	1	0	79	1	0	0	0	66	4
2	2	1	2	1	3	2	1	3	3	3	1	1	1	1	1	2	2	2	1	1	3	2	3	1	1	0	2	1049	1	0	59	150	26.22	3	84	#NULL!	1	1	98	120	2	0	67	1	0	0	0	45	2
2	4	5	1	1	3	1	1	2	1	2	2	2	1	1	1	3	1	3	1	1	3	3	3	1	1	0	2	1572	1	0	54.2	145	25.78	3	89	#NULL!	1	1	93	139	2	0	101	3	1	1	1	67	4
1	3	2	2	1	2	1	1	2	2	2	1	1	1	1	1	2	2	2	1	1	3	1	1	1	1	1	2	2095	1	0	47	150	20.89	2	71	0	#NULL!	0	86	124	2	0	75	1	0	0	0	53	3
1	4	2	1	1	2	1	1	2	1	2	1	1	1	2	1	3	3	3	1	1	1	1	3	1	1	0	2	510	1	0	58.9	155	24.52	3	89	0	#NULL!	0	96	131	2	0	80	2	0	0	0	65	4
2	3	1	2	1	3	2	1	2	1	2	3	3	1	1	1	2	2	3	1	1	1	1	3	1	1	0	2	1033	1	0	55	147	25.45	3	85	#NULL!	1	1	92	128	2	0	70	1	0	0	0	58	3
2	3	2	1	1	1	1	1	2	1	2	3	3	1	1	1	2	2	1	1	1	1	1	1	1	1	0	2	1556	1	0	48	153	20.5	2	69	#NULL!	0	0	83	157	3	1	78	1	0	1	1	56	3
2	4	3	2	1	3	1	1	2	2	2	1	1	1	1	1	2	2	2	1	1	1	1	3	1	1	0	2	2079	1	0	60	145	28.54	3	78	#NULL!	0	0	101	121	2	0	80	2	0	0	0	60	4
2	1	2	2	1	2	2	2	2	1	2	3	3	1	1	2	1	1	1	1	1	3	1	3	1	1	0	2	400	1	0	61	142	30.25	3	79	#NULL!	0	0	103	111	1	0	83	2	0	0	0	32	1
2	4	1	2	1	3	2	1	2	1	2	3	3	1	1	1	2	2	2	1	1	1	1	3	1	1	0	2	923	1	0	68	150	30.22	3	94	#NULL!	1	1	100	123	2	0	82	2	0	0	0	60	4
1	5	3	1	1	2	1	2	2	2	2	3	3	1	2	2	3	3	3	1	1	1	1	2	1	1	1	2	1446	1	0	45	160	17.58	1	70	0	#NULL!	0	86	118	1	0	84	2	0	0	0	70	4
2	4	4	1	1	2	1	1	2	1	2	3	3	1	1	3	2	2	2	1	1	3	2	3	1	1	0	2	1969	1	0	56	145	26.63	3	81	#NULL!	1	1	98	126	2	0	76	1	0	0	0	62	4
1	1	2	2	2	3	1	1	2	2	2	2	1	2	2	1	1	1	1	1	1	1	1	3	2	1	0	2	491	1	0	68.3	170	23.63	3	82	0	#NULL!	0	95	145	3	1	79	1	0	1	1	30	1
2	5	1	2	1	1	2	1	3	2	3	3	3	1	1	1	2	2	2	1	1	1	1	3	2	1	0	2	1014	1	0	61	145	29.01	3	95	#NULL!	1	1	100	122	2	0	78	1	0	0	0	71	4
2	3	1	2	1	2	2	2	2	1	2	1	1	1	1	1	1	1	1	1	1	3	1	3	2	1	0	2	1537	1	0	60	141	30.18	3	96.5	#NULL!	1	1	107	149	3	1	94	3	1	2	1	58	3
2	3	4	1	1	1	2	1	2	1	2	3	3	1	1	1	2	2	2	1	1	1	1	1	2	1	0	2	2060	1	0	45	150	20	2	71	#NULL!	0	0	90	128	2	0	85	2	0	0	0	59	3
2	3	6	1	1	2	2	2	2	1	2	1	1	1	1	1	1	1	1	1	1	3	1	3	2	1	0	2	2383	1	0	60	141	30.18	3	96.5	#NULL!	1	1	107	149	3	1	94	3	1	2	1	58	3
1	4	2	2	1	2	1	2	2	2	2	1	1	1	1	1	1	1	1	1	1	1	1	3	2	2	0	2	451	1	0	69.6	162	26.52	3	100	1	#NULL!	1	99	127	2	0	77	1	0	0	0	63	4
2	2	1	2	1	3	1	1	2	1	2	1	1	1	1	3	2	2	2	1	1	1	1	1	2	2	0	2	974	1	0	47	143	22.98	2	75	#NULL!	0	0	92	131	2	0	89	2	0	0	0	44	2
2	4	2	2	1	1	1	1	2	2	1	3	3	1	1	1	3	3	3	1	1	1	1	1	2	2	0	2	1497	1	0	56	160	21.88	2	68	#NULL!	0	0	98	110	1	0	78	1	0	0	0	63	4
2	4	3	1	1	1	2	1	3	2	3	3	3	1	1	1	2	2	2	1	1	1	1	3	2	2	0	2	2020	1	0	61	145	29.01	3	95	#NULL!	1	1	100	114	1	0	79	1	0	0	0	69	4
2	3	5	1	1	3	2	1	2	1	3	1	1	1	1	1	3	1	1	1	1	1	1	3	2	2	0	2	283	1	0	68.8	162	26.22	3	103	#NULL!	1	1	107	130	2	0	80	2	0	0	0	50	3
1	3	5	1	3	2	2	2	2	2	2	1	1	1	2	2	2	3	2	2	1	3	1	1	2	2	0	2	806	1	0	56	170	19.38	2	70	0	#NULL!	0	87	115	1	0	77	1	0	0	0	51	3
1	2	4	1	2	2	2	2	2	2	2	2	2	1	2	2	1	1	2	1	1	1	1	3	2	2	0	2	1329	1	0	73	169	25.56	3	96	1	#NULL!	1	100	149	3	1	94	3	1	2	1	42	2
2	3	4	2	1	2	1	1	2	1	2	3	1	2	2	1	2	3	2	2	1	2	2	1	2	2	0	2	1852	1	0	49	160	19.14	2	70	#NULL!	0	0	90	130	2	0	87	2	0	0	0	54	3
2	1	2	2	2	2	1	2	2	1	2	3	3	1	1	2	3	3	3	1	1	1	1	3	2	1	0	2	387	1	0	60	148	27.39	3	82	#NULL!	1	1	98	121	2	0	76	1	0	0	0	38	1
2	1	1	2	1	3	3	1	2	1	2	1	1	1	1	2	2	2	2	1	1	1	1	3	2	1	0	2	910	1	0	75	160	29.3	3	91	#NULL!	1	1	112	116	1	0	69	1	0	0	0	38	1
2	4	3	1	1	1	1	1	2	2	3	1	1	1	1	1	3	3	3	1	1	1	1	3	2	1	0	2	1433	1	0	58	155	24.14	3	90	#NULL!	1	1	90	138	2	0	77	1	0	0	0	61	4
1	4	3	1	2	2	1	1	2	1	2	3	3	1	1	3	2	2	2	1	1	3	2	3	2	1	1	2	1956	1	0	60	150	26.67	3	89	0	#NULL!	0	100	109	1	0	65	1	0	0	0	62	4
1	2	1	2	2	2	1	1	2	2	2	1	1	2	2	2	3	3	1	1	1	1	2	3	2	1	1	2	129	1	0	65	161	25.08	3	77	0	#NULL!	0	92	118	1	0	70	1	0	0	0	46	2
2	4	6	1	1	2	2	1	2	1	2	3	3	2	1	2	3	3	3	2	1	1	1	1	2	1	1	2	652	1	0	40	137	21.31	2	78	#NULL!	0	0	80	131	2	0	87	2	0	0	0	62	4
2	5	1	2	1	1	1	1	2	2	3	3	3	1	1	1	2	2	2	3	1	1	1	2	2	1	1	2	1175	1	0	40	155	16.65	1	64	#NULL!	0	0	90	115	1	0	77	1	0	0	0	79	4
1	3	1	2	1	1	3	2	2	2	2	2	1	2	1	2	2	2	2	2	2	1	1	3	2	1	1	2	1698	2	0	61.4	163	23.11	3	86	0	#NULL!	0	88	147	3	1	80	2	0	1	1	50	3
2	1	3	1	1	3	1	2	3	1	2	3	1	1	1	1	2	2	2	1	1	1	2	1	2	1	1	2	2221	1	0	46	155	19.15	2	74	#NULL!	0	0	87	121	2	0	84	2	0	0	0	34	1
1	4	5	2	1	2	1	2	2	2	2	1	1	2	2	1	3	3	3	1	1	3	2	3	2	1	1	2	259	1	0	77.1	175	25.18	3	93	1	#NULL!	1	102	134	2	0	85	2	0	0	0	63	4
2	2	5	1	2	3	2	2	2	1	3	2	2	1	1	2	2	2	2	1	1	2	2	1	2	1	1	2	782	1	0	50	150	22.22	2	67	#NULL!	0	0	92	134	2	0	85	2	0	0	0	43	2
1	2	6	1	3	2	1	2	2	1	2	3	3	1	2	1	2	2	1	1	1	1	3	1	2	1	1	2	1305	1	0	52	160	20.31	2	75	0	#NULL!	0	83	128	2	0	93	3	1	1	1	45	2
2	1	3	2	1	1	2	2	2	2	2	3	3	1	1	1	3	3	3	1	1	1	1	1	2	1	1	2	1828	1	0	48	161	18.52	2	68	#NULL!	0	0	92	111	1	0	76	1	0	0	0	32	1
1	3	4	2	1	3	2	1	2	1	2	3	3	1	1	2	2	2	2	1	1	1	1	3	2	2	1	2	2445	1	0	66	165	24.24	3	76	0	#NULL!	0	90	114	1	0	83	2	0	0	0	54	3
1	4	6	1	2	2	1	1	3	2	1	1	1	2	1	2	2	2	2	1	1	1	1	3	1	2	0	2	701	1	0	67	170	23.18	3	82	0	#NULL!	0	91	132	2	0	89	2	0	0	0	64	4
2	3	1	2	1	1	2	1	3	2	3	3	1	1	1	1	3	2	1	1	1	1	1	3	1	2	0	2	1747	1	0	73	150	32.44	3	108	#NULL!	1	1	104	143	3	1	86	2	0	1	1	57	3
2	3	3	1	1	3	1	1	2	1	2	1	2	1	1	1	3	3	3	1	1	1	1	1	1	2	0	2	2270	1	0	47	150	20.89	2	78	#NULL!	0	0	88	123	2	0	72	1	0	0	0	50	3
2	4	6	1	1	2	2	1	2	2	4	1	1	2	1	1	3	1	1	1	1	1	1	3	2	2	1	2	2343	1	0	64	150	28.44	3	102	#NULL!	1	1	110	126	2	0	95	3	1	1	1	67	4
2	6	5	1	1	1	1	1	2	1	3	3	3	1	1	1	3	3	3	2	1	3	1	1	2	1	1	2	230	1	0	41	140	20.92	2	79	#NULL!	0	0	90	125	2	0	95	3	1	1	1	87	4
2	4	5	1	2	2	1	2	1	1	2	1	1	1	1	3	3	3	3	3	2	3	2	3	2	1	1	2	753	2	0	60	152	25.97	3	88	#NULL!	1	1	93	108	1	0	75	1	0	0	0	60	4
1	4	4	1	1	2	1	2	2	2	2	3	3	2	1	2	2	2	2	1	1	1	1	3	2	1	1	2	1276	1	0	58	151	25.44	3	84	0	#NULL!	0	92	134	2	0	71	1	0	0	0	64	4
2	1	1	2	1	2	2	1	1	2	4	1	1	1	1	2	3	2	2	1	2	1	1	1	2	1	1	2	1799	2	0	45	145	21.4	2	70	#NULL!	0	0	90	149	3	1	94	3	1	2	1	32	1
2	3	4	1	1	3	3	1	3	1	3	1	1	1	1	1	2	3	3	1	1	1	1	3	2	1	1	2	2322	1	0	70	151	30.7	3	98	#NULL!	1	1	95	108	1	0	76	1	0	0	0	55	3
1	1	2	2	1	2	1	2	2	1	2	3	3	1	2	1	3	3	3	1	1	1	1	1	1	2	0	2	407	1	0	55	157	22.31	2	81	0	#NULL!	0	94	131	2	0	70	1	0	0	0	35	1
2	3	1	2	1	1	1	1	3	2	2	1	1	1	1	1	3	3	3	1	1	1	1	3	1	2	0	2	930	1	0	53	146	24.86	3	80	#NULL!	1	1	94	157	3	1	93	3	1	2	1	53	3
1	2	3	1	2	2	1	2	2	2	2	1	2	1	2	2	2	2	2	1	1	3	1	1	1	2	0	2	1453	1	0	55	155	22.89	2	82	0	#NULL!	0	91	120	2	0	72	1	0	0	0	45	2
1	1	6	1	2	2	2	1	2	1	2	3	3	1	1	3	2	2	2	1	1	1	1	1	1	2	0	2	1976	1	0	56	160	21.88	2	74	0	#NULL!	0	96	99	1	0	62	1	0	0	0	39	1
1	1	1	2	1	2	1	2	2	1	3	1	1	2	2	1	3	2	1	1	1	1	1	3	2	2	1	2	96	1	0	61	154	25.72	3	85	0	#NULL!	0	96	135	2	0	71	1	0	0	0	39	1
2	4	6	2	1	2	1	1	2	3	3	1	1	1	1	1	2	3	3	1	1	2	2	3	2	2	0	2	619	1	0	51	147	23.6	3	94	#NULL!	1	1	96	129	2	0	77	1	0	0	0	60	4
2	3	2	1	1	1	1	2	3	1	3	3	3	1	1	1	1	1	1	1	1	1	1	1	2	2	0	2	1142	1	0	53.3	155	22.19	2	77	#NULL!	0	0	97	193	3	1	73	1	0	1	1	52	3
2	6	5	1	1	2	1	1	1	1	1	3	3	2	2	3	3	3	3	1	1	1	1	3	2	2	0	2	1665	1	0	62.2	150	27.64	3	77	#NULL!	0	0	98	114	1	0	70	1	0	0	0	82	4
2	5	4	1	1	1	3	1	2	1	2	1	1	1	1	3	3	3	3	1	1	1	1	3	2	2	0	2	2188	1	0	50	145	23.78	3	89	#NULL!	1	1	96	116	1	0	70	1	0	0	0	75	4
1	4	1	2	3	4	3	1	2	1	2	3	3	1	2	2	3	3	3	2	1	2	1	1	2	1	1	2	207	1	1	52	160	20.31	2	69	0	#NULL!	0	96	130	2	0	71	1	0	0	0	60	4
2	2	5	1	2	2	1	2	2	1	2	1	1	1	2	2	3	3	1	1	1	2	1	3	2	1	1	2	730	1	0	70	152	30.3	3	93	#NULL!	1	1	97	158	3	1	101	3	1	2	1	40	2
2	4	4	1	1	1	1	1	3	1	3	3	3	1	1	2	1	3	2	2	1	1	1	3	2	1	1	2	1253	1	0	68	149	30.63	3	104	#NULL!	1	1	110	147	3	1	91	3	1	2	1	66	4
2	3	1	2	1	3	1	1	2	2	2	1	1	2	1	1	3	3	3	1	1	3	1	1	2	1	1	2	1776	1	0	42	145	19.98	2	71	#NULL!	0	0	83	128	2	0	81	2	0	0	0	55	3
2	4	4	1	2	2	1	2	2	2	2	3	3	1	1	2	2	3	2	1	1	3	1	3	2	1	1	2	2299	1	0	56	154	23.61	3	93	#NULL!	1	1	89	132	2	0	81	2	0	0	0	61	4
1	4	2	2	1	2	3	1	2	2	2	1	1	1	1	1	3	3	3	2	2	1	1	1	2	1	1	2	426	2	0	60	165	22.04	2	77	0	#NULL!	0	93	137	2	0	80	2	0	0	0	65	4
2	3	1	2	1	3	2	1	2	2	2	3	3	1	1	1	1	1	1	1	1	1	1	3	2	1	0	2	949	1	0	62	140	31.63	3	164	#NULL!	1	1	103	137	2	0	98	3	1	1	1	52	3
2	6	3	1	1	1	1	1	2	2	2	3	3	1	1	1	3	3	3	1	1	1	1	3	2	1	0	2	1472	1	0	48	135	26.34	3	88	#NULL!	1	1	95	130	2	0	80	2	0	0	0	81	4
1	4	5	1	1	2	1	1	2	2	2	1	1	1	1	3	2	2	2	1	1	2	2	1	2	1	1	2	1995	1	0	45	143	22.01	2	71	0	#NULL!	0	92	126	2	0	85	2	0	0	0	67	4
2	2	5	2	2	4	3	2	2	1	2	1	1	1	2	2	3	3	1	2	1	2	2	3	2	1	1	2	289	1	0	52.6	149	23.69	3	70	#NULL!	0	0	90	134	2	0	78	1	0	0	0	42	2
2	3	5	1	2	2	1	2	2	1	2	1	1	1	1	1	2	3	3	1	1	3	3	3	2	1	1	2	812	1	0	57	150	25.33	3	78	#NULL!	0	0	100	135	2	0	87	2	0	0	0	50	3
2	3	4	1	1	3	1	1	2	1	2	1	1	1	1	1	3	3	3	1	1	1	1	3	2	1	1	2	1335	1	0	57	150	25.33	3	80	#NULL!	1	1	101	143	3	1	82	2	0	1	1	52	3
1	4	3	2	1	2	1	1	2	2	2	3	3	2	1	1	2	3	2	2	1	3	2	3	2	1	1	2	1858	1	0	73	170	25.26	3	91	1	#NULL!	1	104	133	2	0	83	2	0	0	0	61	4
2	3	6	1	2	2	1	2	2	1	2	1	1	1	1	1	2	3	3	1	1	3	3	3	2	1	1	2	2367	1	0	57	150	25.33	3	78	#NULL!	0	0	100	135	2	0	87	2	0	0	0	50	3
1	1	1	2	3	2	1	2	2	1	2	1	1	1	2	1	3	3	2	1	1	3	2	3	2	1	0	2	199	1	1	65	162	24.77	3	93	1	#NULL!	1	98	110	1	0	79	1	0	0	0	33	1
1	4	6	1	1	1	1	1	2	1	2	3	3	1	1	1	2	2	2	1	1	1	1	3	2	1	0	2	722	1	0	72	153	30.76	3	107	1	#NULL!	1	110	118	1	0	66	1	0	0	0	68	4
2	2	4	1	2	3	1	1	3	1	3	1	1	1	1	2	2	3	2	2	1	2	1	3	2	1	0	2	1245	1	0	60	153	25.63	3	83	#NULL!	1	1	95	117	1	0	60	1	0	0	0	45	2
2	2	1	2	1	3	1	1	2	1	2	1	1	1	1	1	3	3	3	2	2	1	1	1	2	1	0	2	1768	2	0	51	159	20.17	2	72	#NULL!	0	0	98	133	2	0	88	2	0	0	0	45	2
2	3	4	1	1	2	2	1	2	2	2	3	3	1	1	3	3	3	3	1	1	3	2	3	2	1	0	2	2291	1	0	72	140	36.73	3	102	#NULL!	1	1	111	119	1	0	87	2	0	0	0	52	3
2	3	5	1	1	1	1	1	2	1	2	1	2	1	1	1	3	3	2	1	1	1	1	1	2	1	1	2	773	1	0	48	150	21.33	2	73	#NULL!	0	0	90	141	3	1	95	3	1	2	1	58	3
2	4	4	2	1	1	1	1	3	2	3	3	3	1	1	1	3	3	3	1	1	1	1	3	2	1	1	2	1296	1	0	60	146	28.15	3	100	#NULL!	1	1	93	135	2	0	66	1	0	0	0	66	4
2	3	1	2	1	3	1	1	2	3	2	1	1	1	1	1	3	3	1	1	1	1	1	3	2	1	1	2	1819	1	0	57	152	24.67	3	80	#NULL!	1	1	100	114	1	0	75	1	0	0	0	50	3
1	1	1	2	2	2	2	1	1	2	4	3	3	2	2	2	3	2	1	1	1	1	1	3	2	2	1	2	120	1	0	57	157	23.12	3	76	0	#NULL!	0	92	153	3	1	90	3	1	2	1	30	1
2	3	6	1	1	3	2	1	2	3	2	1	1	1	1	2	2	2	1	3	1	1	1	3	2	2	0	2	643	1	0	71	153	30.33	3	92	#NULL!	1	1	102	110	1	0	84	2	0	0	0	58	3
2	2	1	2	1	2	1	2	2	1	3	2	1	1	1	2	3	3	1	2	1	2	1	3	2	2	0	2	1166	1	0	63.4	145	30.15	3	83	#NULL!	1	1	106	119	1	0	86	2	0	0	0	47	2
1	3	1	2	1	2	1	1	3	3	3	3	3	1	1	3	3	3	3	1	2	3	2	3	2	2	1	2	1689	2	0	68.9	160	26.91	3	95	1	#NULL!	1	105	187	3	1	92	3	1	2	1	55	3
2	3	6	2	1	3	1	1	2	2	2	3	3	1	1	3	2	2	2	1	1	3	2	1	2	2	0	2	2212	1	0	50	150	22.22	2	77	#NULL!	0	0	92	140	3	1	73	1	0	1	1	50	3
2	3	2	2	1	2	1	2	2	2	1	3	3	1	1	3	3	3	1	1	1	1	1	3	2	2	1	2	383	1	0	66	160	25.78	3	90	#NULL!	1	1	102	101	1	0	58	1	0	0	0	54	3
2	3	1	2	1	3	2	1	2	1	2	1	1	1	1	1	3	3	3	1	1	1	1	3	2	2	1	2	906	1	0	58	148	26.48	3	82	#NULL!	1	1	95	124	2	0	81	2	0	0	0	51	3
2	3	3	2	1	3	1	1	3	1	3	1	1	1	1	2	3	2	3	1	1	1	1	3	2	2	1	2	1429	1	0	64	163	24.09	3	93	#NULL!	1	1	94	138	2	0	72	1	0	0	0	57	3
1	6	4	1	2	2	3	1	2	1	2	3	3	1	1	3	2	2	2	1	1	3	2	3	2	2	1	2	1952	1	0	58	155	24.14	3	72	0	#NULL!	0	97	137	2	0	80	2	0	0	0	80	4
2	2	1	2	2	2	1	1	1	1	4	1	1	1	1	2	2	2	2	1	1	3	2	3	2	2	1	2	32	1	0	45	135	24.69	3	80	#NULL!	1	1	89	148	3	1	99	3	1	2	1	40	2
2	4	6	1	1	2	1	1	2	2	2	3	3	1	1	2	2	2	2	1	1	1	1	3	2	2	1	2	555	1	0	66	150	29.33	3	96	#NULL!	1	1	103	114	1	0	65	1	0	0	0	61	4
2	5	1	1	1	4	1	1	3	1	3	1	1	1	1	2	1	3	2	1	1	1	1	3	2	2	1	2	1078	1	0	80	155	33.3	3	110	#NULL!	1	1	106	114	1	0	86	2	0	0	0	74	4
2	4	1	1	1	4	3	1	2	2	3	3	3	1	1	2	3	3	3	1	1	1	1	1	2	2	1	2	1601	1	0	44	149	19.82	2	71	#NULL!	0	0	92	82	1	0	54	1	0	0	0	65	4
1	5	3	1	1	1	3	1	2	2	2	1	1	2	1	1	3	3	3	3	2	1	1	1	2	2	1	2	2124	2	0	51	160	19.92	2	88	0	#NULL!	0	85	145	3	1	81	2	0	1	1	74	4
2	4	1	2	1	1	2	1	2	3	3	3	3	1	1	1	3	3	3	1	1	1	1	1	1	1	0	2	161	1	0	41	140	20.92	2	79	#NULL!	0	0	86	110	1	0	66	1	0	0	0	69	4
1	4	6	1	1	2	1	1	2	2	2	1	1	1	2	3	2	2	2	1	1	2	1	3	1	1	1	2	684	1	0	73	160	28.52	3	89	0	#NULL!	0	102	123	2	0	77	1	0	0	0	67	4
2	6	1	2	1	3	1	1	3	1	3	1	1	1	1	1	3	3	3	1	1	1	1	3	1	1	0	2	1207	1	0	51	145	24.26	3	86	#NULL!	1	1	99	132	2	0	85	2	0	0	0	80	4
1	2	1	2	1	2	1	1	2	3	2	3	3	2	1	1	3	3	3	1	1	1	2	3	1	1	1	2	1730	1	0	64	153	27.34	3	92	1	#NULL!	1	99	134	2	0	76	1	0	0	0	49	2
2	4	1	2	1	1	2	1	2	1	4	3	3	2	1	2	3	3	3	1	2	3	1	3	1	1	1	2	157	2	0	57	150	25.33	3	82	#NULL!	1	1	100	119	1	0	81	2	0	0	0	63	4
1	1	1	1	3	2	1	2	2	1	4	3	3	1	2	2	2	2	2	1	1	3	3	3	1	1	1	2	1203	1	0	70	155	29.14	3	85	0	#NULL!	0	100	163	3	1	94	3	1	2	1	36	1
2	3	1	2	1	3	1	1	2	3	2	3	3	1	1	1	3	3	3	1	1	1	1	1	1	1	1	2	1726	1	0	42	145	19.98	2	69	#NULL!	0	0	83	146	3	1	95	3	1	2	1	52	3
2	2	5	1	1	3	1	1	3	3	2	1	1	2	1	1	2	2	2	2	1	3	3	3	1	1	1	2	2249	1	0	70	159	27.69	3	89	#NULL!	1	1	110	128	2	0	75	1	0	0	0	40	2
1	2	2	2	1	2	1	2	2	2	3	1	1	2	1	1	3	3	3	2	2	1	1	2	1	1	1	2	455	2	0	45	161	17.36	1	63	0	#NULL!	0	88	121	2	0	84	2	0	0	0	49	2
1	2	1	2	1	3	1	1	2	1	2	1	1	1	1	1	2	2	2	1	1	1	1	3	1	1	1	2	978	1	0	73	165	26.81	3	85	0	#NULL!	0	93	161	3	1	84	2	0	1	1	48	2
2	1	2	1	1	2	1	1	1	1	2	1	1	1	1	1	3	3	3	2	1	1	1	1	1	1	0	2	1501	1	0	44.1	145	20.98	2	70	#NULL!	0	0	91	106	1	0	74	1	0	0	0	39	1
2	2	5	1	1	4	1	1	2	2	2	1	1	1	1	1	2	2	2	1	1	1	1	3	1	1	0	2	2024	1	0	68	144	32.79	3	91	#NULL!	1	1	107	150	3	1	73	1	0	1	1	41	2
1	4	1	1	1	1	1	2	2	2	3	3	3	1	1	1	2	2	2	1	1	1	1	1	1	1	1	2	41	1	0	48.9	162	18.63	2	70	0	#NULL!	0	85	119	1	0	72	1	0	0	0	62	4
1	5	6	1	3	2	2	1	3	1	1	1	1	1	2	1	1	1	1	1	1	1	1	1	1	1	1	2	564	1	0	43	150	19.11	2	83	0	#NULL!	0	88	114	1	0	74	1	0	0	0	75	4
2	2	1	2	1	3	1	1	2	2	2	3	3	1	1	1	2	2	2	1	1	1	1	1	1	1	0	2	1087	1	0	47	150	20.89	2	74	#NULL!	0	0	90	140	3	1	85	2	0	1	1	44	2
2	4	1	2	1	2	1	1	2	3	3	1	3	1	1	2	3	1	2	1	1	2	2	2	1	1	0	2	1610	1	0	33	147	15.27	1	75	#NULL!	0	0	88	114	1	0	75	1	0	0	0	63	4
2	5	5	1	1	1	2	1	3	1	4	3	3	1	1	1	3	3	3	1	1	1	1	2	1	1	0	2	2133	1	0	37	145	17.6	1	78	#NULL!	0	0	84	106	1	0	64	1	0	0	0	71	4
1	4	3	1	1	2	1	2	2	2	2	1	1	1	2	1	2	3	1	1	1	1	1	3	2	1	1	2	5	1	0	65	160	25.39	3	81	0	#NULL!	0	93	134	2	0	78	1	0	0	0	62	4
2	4	1	2	3	2	1	1	2	1	3	1	1	1	1	3	2	3	3	1	1	3	3	3	2	1	1	2	528	1	0	50	147	23.14	3	84	#NULL!	1	1	97	142	3	1	77	1	0	1	1	60	4
2	1	1	2	1	2	2	1	2	3	2	2	1	1	1	1	1	1	1	3	2	3	3	2	2	1	1	2	1051	2	0	40	160	15.63	1	96	#NULL!	1	1	119	114	1	0	70	1	0	0	0	34	1
2	2	1	2	1	2	1	2	2	1	2	1	1	1	1	1	3	1	1	2	1	1	2	3	2	1	1	2	1574	1	0	61	141	30.68	3	85	#NULL!	1	1	101	113	1	0	80	2	0	0	0	40	2
2	2	2	2	1	2	1	1	3	1	2	1	2	1	1	2	2	2	2	1	1	1	1	3	2	1	1	2	2097	1	0	55	154	23.19	3	84	#NULL!	1	1	108	108	1	0	67	1	0	0	0	40	2
2	2	5	2	1	2	1	2	2	2	2	1	1	1	1	1	2	2	1	1	1	3	3	3	2	1	0	2	241	1	0	69.6	150	30.93	3	85	#NULL!	1	1	111	134	2	0	82	2	0	0	0	42	2
2	4	5	1	1	1	1	2	2	1	2	3	3	1	1	2	3	3	3	1	1	1	1	3	2	1	0	2	764	1	0	57	150	25.33	3	85	#NULL!	1	1	97	121	2	0	78	1	0	0	0	60	4
1	3	4	1	3	2	1	1	2	1	2	1	1	1	2	2	2	2	2	1	1	2	2	3	2	1	1	2	1287	1	0	70	161	27.01	3	91	1	#NULL!	1	97	106	1	0	74	1	0	0	0	56	3
2	4	1	2	1	1	1	1	3	2	3	3	3	2	1	1	3	3	3	2	1	1	1	1	2	1	0	2	1810	1	0	49	150	21.78	2	80	#NULL!	1	1	88	113	1	0	64	1	0	0	0	67	4
2	5	1	2	1	1	2	1	3	1	1	3	3	1	1	1	3	2	2	2	2	1	1	2	2	2	1	2	126	2	0	35	142	17.36	1	77	#NULL!	0	0	95	130	2	0	84	2	0	0	0	73	4
2	4	6	1	1	2	1	1	2	1	2	1	1	1	1	1	2	2	1	1	1	3	1	3	2	2	1	2	649	1	0	70	149	31.53	3	100	#NULL!	1	1	101	120	2	0	67	1	0	0	0	60	4
1	2	1	1	1	2	1	2	2	2	2	1	1	1	2	1	2	2	2	1	1	2	1	1	2	2	1	2	1172	1	0	61	167	21.87	2	80	0	#NULL!	0	96	106	1	0	72	1	0	0	0	40	2
2	5	1	1	1	3	2	1	2	2	2	1	1	2	2	1	2	2	2	1	1	3	1	1	2	2	1	2	1695	1	0	50	150	22.22	2	63	#NULL!	0	0	91	119	1	0	86	2	0	0	0	70	4
2	3	3	2	1	3	1	2	2	2	2	1	1	1	1	2	3	3	1	1	1	1	1	3	2	2	1	2	2218	1	0	62	154	26.14	3	97	#NULL!	1	1	110	115	1	0	78	1	0	0	0	57	3
2	1	1	2	1	2	2	1	2	2	2	3	1	1	2	1	3	3	1	1	1	1	2	3	2	2	0	2	97	1	0	88	151	38.59	3	104	#NULL!	1	1	118	170	3	1	90	3	1	2	1	39	1
2	3	6	2	1	2	1	1	2	1	2	1	1	2	1	3	2	3	2	1	1	1	1	2	2	2	0	2	620	1	0	35	145	16.65	1	69	#NULL!	0	0	82	110	1	0	65	1	0	0	0	51	3
2	2	5	1	1	2	1	1	2	2	2	1	1	2	1	1	3	3	3	1	1	3	2	3	2	2	0	2	1666	1	0	51.3	145	24.4	3	89	#NULL!	1	1	95.5	121	2	0	72	1	0	0	0	44	2
2	3	4	2	1	3	2	1	3	2	2	1	1	1	1	2	2	2	2	1	1	3	1	3	2	2	0	2	2189	1	0	63	148	28.76	3	94	#NULL!	1	1	102	145	3	1	84	2	0	1	1	59	3
1	1	4	2	3	3	1	2	2	1	2	3	2	2	2	2	3	3	2	2	1	2	3	3	2	1	1	2	2435	1	0	65	161	25.08	3	86	0	#NULL!	0	100	121	2	0	72	1	0	0	0	30	1
2	4	5	1	2	4	1	1	2	2	2	1	1	1	2	2	3	3	2	1	1	2	2	3	2	1	1	2	326	1	0	54	150	24	3	75	#NULL!	0	0	101	145	3	1	118	3	1	2	1	61	4
1	3	5	1	2	2	1	1	2	1	2	1	1	2	2	1	1	2	2	1	1	3	2	3	2	1	1	2	849	1	0	60	159	23.73	3	76	0	#NULL!	0	92	108	1	0	73	1	0	0	0	51	3
2	3	4	1	1	1	2	1	2	1	4	3	3	1	1	1	3	3	3	1	1	1	1	1	2	1	1	2	1372	1	0	47	148	21.46	2	81	#NULL!	1	1	86	123	2	0	92	3	1	1	1	53	3
1	4	3	1	1	2	1	1	2	2	2	1	1	1	1	3	2	2	2	1	1	3	2	3	2	1	1	2	1895	1	0	63	145	29.96	3	91	1	#NULL!	1	105	159	3	1	80	2	0	1	1	61	4
1	3	4	2	1	3	1	1	2	2	2	1	1	2	2	1	1	1	1	1	1	1	1	3	2	1	1	2	2454	1	0	70	172	23.66	3	90	1	#NULL!	1	102	134	2	0	80	2	0	0	0	57	3
2	2	2	2	1	1	2	1	2	1	2	3	3	1	1	1	3	3	3	1	1	1	1	3	1	1	0	2	476	1	0	55	141	27.66	3	79	#NULL!	0	0	98	133	2	0	84	2	0	0	0	44	2
2	1	1	2	1	2	2	2	2	1	2	1	2	1	1	2	2	2	2	2	1	2	2	3	1	1	0	2	999	1	0	58	155	24.14	3	72	#NULL!	0	0	97	98	1	0	71	1	0	0	0	35	1
2	3	1	2	1	3	3	1	1	1	3	1	1	2	2	2	3	3	3	1	1	1	1	3	1	1	0	2	1522	1	0	55.2	142	27.38	3	89	#NULL!	1	1	94	119	1	0	76	1	0	0	0	53	3
2	6	2	2	1	1	1	1	2	1	2	1	1	1	1	1	2	2	2	1	1	3	1	3	1	1	0	2	2045	1	0	50	135	27.43	3	79	#NULL!	0	0	95	129	2	0	72	1	0	0	0	80	4
2	1	5	1	2	2	1	2	2	2	3	1	1	1	1	2	3	3	2	3	2	2	1	3	2	1	0	2	252	2	0	98.6	160	38.52	3	108	#NULL!	1	1	128	168	3	1	75	1	0	1	1	33	1
2	1	4	1	1	2	1	1	2	1	2	1	1	1	1	1	3	3	3	1	1	1	1	1	2	1	0	2	1298	1	0	55	160	21.48	2	73	#NULL!	0	0	91	113	1	0	79	1	0	0	0	38	1
1	2	1	2	1	2	1	1	1	3	2	1	1	1	2	1	3	3	2	1	1	2	2	1	2	1	1	2	1821	1	0	48	160	18.75	2	73	0	#NULL!	0	90	136	2	0	78	1	0	0	0	49	2
2	1	2	2	2	3	1	2	2	1	2	3	3	1	1	2	2	3	1	2	1	1	1	2	2	2	0	2	374	1	0	62	195	16.31	1	87	#NULL!	1	1	98	127	2	0	90	3	1	1	1	36	1
2	2	1	2	1	2	1	2	2	2	2	1	1	1	1	1	1	1	1	1	1	1	3	3	2	2	0	2	897	1	0	61	140	31.12	3	92	#NULL!	1	1	102	119	1	0	81	2	0	0	0	45	2
1	2	3	1	1	2	1	1	2	3	2	1	1	1	1	1	3	3	3	1	1	1	1	3	2	2	1	2	1420	1	0	77	160	30.08	3	101	1	#NULL!	1	102	161	3	1	74	1	0	1	1	48	2
2	3	3	1	3	3	2	1	2	2	2	3	3	1	1	2	2	2	2	1	1	1	1	3	2	2	0	2	1943	1	0	47	142	23.31	3	75	#NULL!	0	0	90	138	2	0	89	2	0	0	0	57	3
2	2	1	2	1	2	2	1	2	1	2	2	1	1	1	1	3	3	3	3	2	1	1	3	1	1	0	2	140	2	0	60	148	27.39	3	89	#NULL!	1	1	100	135	2	0	48	1	0	0	0	47	2
2	3	6	1	1	2	2	1	2	1	2	3	3	1	1	2	2	3	2	2	1	3	2	3	1	1	0	2	663	1	0	70	145	33.29	3	106	#NULL!	1	1	107	107	1	0	62	1	0	0	0	55	3
1	3	1	2	1	2	2	2	2	1	2	1	1	1	1	1	1	1	1	1	1	3	1	3	1	1	1	2	1186	1	0	84	159	33.23	3	113	1	#NULL!	1	119	106	1	0	74	1	0	0	0	58	3
1	2	2	1	2	2	1	2	2	2	2	3	1	2	2	1	3	3	3	1	2	2	1	1	1	1	1	2	1709	2	0	57	161	21.99	2	73	0	#NULL!	0	86	136	2	0	68	1	0	0	0	40	2
2	3	3	1	1	1	1	2	2	2	2	3	3	1	1	1	2	2	2	1	1	1	1	1	1	1	0	2	2232	1	1	50	153	21.36	2	73	#NULL!	0	0	83	127	2	0	74	1	0	0	0	58	3
2	3	5	1	1	1	3	1	2	2	3	1	1	1	1	1	3	2	2	2	2	1	1	3	2	1	1	2	285	2	0	54	148	24.65	3	80	#NULL!	1	1	93	105	1	0	76	1	0	0	0	53	3
2	3	5	1	2	2	1	2	2	1	2	2	2	1	2	1	2	3	2	1	1	1	1	3	2	1	1	2	808	1	0	62	160	24.22	3	88	#NULL!	1	1	103	144	3	1	90	3	1	2	1	50	3
2	3	4	1	1	2	1	1	3	1	3	3	3	1	2	2	3	3	2	1	1	1	1	3	2	1	1	2	1331	1	0	75	162	28.58	3	97	#NULL!	1	1	105	158	3	1	96	3	1	2	1	58	3
2	3	4	2	1	2	2	1	2	1	2	3	1	2	2	1	2	3	2	1	1	1	1	1	2	1	1	2	1854	1	0	55	160	21.48	2	65	#NULL!	0	0	93	158	3	1	101	3	1	2	1	58	3
2	2	3	2	3	2	1	2	3	2	3	1	2	1	1	1	2	2	2	1	1	2	1	3	1	2	0	2	2159	1	0	60	150	26.67	3	93	#NULL!	1	1	102	184	3	1	91	3	1	2	1	40	2
2	2	2	2	1	2	1	1	2	2	2	3	3	1	1	1	3	3	1	1	1	1	1	3	1	2	0	2	67	1	0	66	150	29.33	3	87	#NULL!	1	1	104	114	1	0	74	1	0	0	0	40	2
2	2	6	1	1	2	1	1	2	2	2	1	1	1	1	1	3	3	3	2	1	3	2	2	1	2	0	2	590	1	0	37	145	17.6	1	58	#NULL!	0	0	82	105	1	0	61	1	0	0	0	41	2
1	4	3	1	1	1	1	2	2	2	2	1	1	2	2	1	3	3	2	1	1	1	1	1	1	2	0	2	1113	1	0	46	155	19.15	2	78	0	#NULL!	0	88	169	3	1	99	3	1	2	1	67	4
2	6	5	1	1	1	1	1	3	2	3	3	3	2	1	1	3	3	3	2	2	1	1	1	1	2	0	2	1636	2	0	38	140	19.39	2	67	#NULL!	0	0	88	140	3	1	96	3	1	2	1	84	4
2	1	2	2	1	1	3	1	2	1	2	1	1	1	1	2	3	3	1	1	1	1	1	3	1	1	0	2	30	1	0	64.1	154	27.03	3	84	#NULL!	1	1	101	177	3	1	91	3	1	2	1	32	1
2	5	1	1	1	2	2	1	3	1	1	3	3	1	1	2	3	3	3	1	1	3	1	3	1	1	0	2	553	1	0	55	148	25.11	3	98	#NULL!	1	1	88	125	2	0	72	1	0	0	0	72	4
1	3	1	2	1	3	1	1	2	1	2	1	1	1	1	1	2	2	2	1	1	1	1	1	1	1	0	2	1076	1	0	67	175	21.88	2	80	0	#NULL!	0	90	127	2	0	98	3	1	1	1	58	3
1	3	1	2	1	2	1	1	2	1	2	1	1	1	2	1	3	2	1	2	1	2	2	3	1	1	0	2	1599	1	0	78	165	28.65	3	97	1	#NULL!	1	104	131	2	0	80	2	0	0	0	57	3
1	3	5	1	3	3	2	2	2	2	2	2	1	1	1	2	2	2	2	2	1	1	2	3	1	1	0	2	2122	1	0	79	167	28.33	3	102	1	#NULL!	1	106	104	1	0	62	1	0	0	0	50	3
1	2	1	2	1	2	1	1	2	3	2	3	3	2	1	1	3	3	3	1	1	1	1	2	1	1	1	2	194	1	0	50	165	18.37	1	68	0	#NULL!	0	90	146	3	1	83	2	0	1	1	49	2
2	1	6	1	3	1	1	1	1	3	4	2	2	1	2	2	2	1	2	1	1	2	2	3	1	1	0	2	717	1	0	55	150	24.44	3	70	#NULL!	0	0	93	138	2	0	75	1	0	0	0	30	1
2	4	1	2	1	1	2	2	1	1	3	2	3	1	1	1	2	2	2	1	1	2	1	3	1	1	0	2	1240	1	0	63	155	26.22	3	74	#NULL!	0	0	100	119	1	0	78	1	0	0	0	65	4
1	1	1	2	2	2	2	1	1	2	4	3	3	2	2	2	3	2	1	1	1	1	1	3	1	1	1	2	1763	1	0	57	157	23.12	3	76	0	#NULL!	0	92	98	1	0	58	1	0	0	0	30	1
2	4	3	1	1	1	1	1	2	1	2	1	1	1	1	1	2	3	3	1	1	1	1	3	1	1	0	2	2286	1	0	60	148	27.39	3	101	#NULL!	1	1	93	130	2	0	71	1	0	0	0	62	4
1	3	5	2	1	2	1	2	2	2	2	1	1	2	2	1	3	3	3	1	1	3	2	3	2	1	1	2	251	1	0	68.5	161	26.43	3	82	0	#NULL!	0	102	104	1	0	65	1	0	0	0	56	3
2	2	5	1	2	2	1	2	2	1	2	3	3	1	1	2	3	3	3	1	1	3	2	1	2	1	0	2	774	1	0	48	150	21.33	2	71	#NULL!	0	0	90	136	2	0	88	2	0	0	0	48	2
1	1	4	1	1	2	1	1	2	1	2	1	1	2	1	2	3	3	3	1	1	1	1	1	2	1	1	2	1297	1	0	50	159	19.78	2	75	0	#NULL!	0	89	133	2	0	88	2	0	0	0	30	1
2	4	2	1	1	2	1	1	3	3	3	3	3	1	1	1	3	3	3	1	1	1	1	2	2	1	0	2	1820	1	0	40	150	17.78	1	79	#NULL!	0	0	84	150	3	1	68	1	0	1	1	68	4
2	2	2	2	1	2	1	1	2	1	2	1	1	1	1	1	2	3	1	1	2	1	1	3	1	1	0	2	431	2	0	64	150	28.44	3	89	#NULL!	1	1	105	113	1	0	79	1	0	0	0	47	2
2	4	1	2	1	1	1	1	3	3	3	1	1	1	1	2	2	2	2	1	1	1	1	3	1	1	0	2	954	1	0	59	155	24.56	3	91	#NULL!	1	1	105	124	2	0	69	1	0	0	0	65	4
2	5	3	1	1	1	1	1	2	1	2	3	3	1	1	1	3	3	2	1	1	1	1	1	1	1	0	2	1477	1	0	43	149	19.37	2	76	#NULL!	0	0	86	151	3	1	73	1	0	1	1	70	4
2	2	2	1	1	3	1	2	2	2	2	1	1	1	1	3	3	1	1	1	1	3	1	3	2	1	0	2	465	1	0	87.8	155	36.55	3	115	#NULL!	1	1	122	129	2	0	84	2	0	0	0	43	2
2	3	1	2	1	3	1	1	2	2	2	1	1	1	1	1	2	2	2	1	1	1	1	3	2	1	0	2	988	1	0	73	150	32.44	3	99	#NULL!	1	1	108	145	3	1	80	2	0	1	1	54	3
2	3	2	1	1	2	1	2	2	1	2	1	1	2	2	1	3	3	3	1	1	1	1	3	2	1	0	2	1511	1	0	63.5	149	28.6	3	85	#NULL!	1	1	100	119	1	0	81	2	0	0	0	52	3
2	1	3	1	1	3	2	1	2	2	2	3	3	1	1	2	2	2	2	1	1	1	1	3	2	1	0	2	2034	1	0	54	150	24	3	83	#NULL!	1	1	95	99	1	0	64	1	0	0	0	39	1
1	3	6	1	3	2	2	1	2	1	2	3	3	2	2	2	2	1	2	1	1	3	2	3	1	1	1	2	716	1	0	105	173	35.08	3	122	1	#NULL!	1	109	150	3	1	80	2	0	1	1	54	3
1	2	1	2	1	2	1	2	2	2	2	1	1	2	1	1	3	3	3	2	2	3	1	2	1	1	1	2	193	2	0	46	160	17.97	1	76	0	#NULL!	0	90	157	3	1	98	3	1	2	1	40	2
2	4	1	2	1	1	1	2	3	1	1	2	1	1	1	1	2	2	2	1	1	1	1	1	1	1	1	2	1239	1	0	51	150	22.67	2	80	#NULL!	1	1	98	120	2	0	82	2	0	0	0	60	4
2	4	1	2	1	1	1	1	3	1	4	3	3	1	1	1	3	3	2	1	1	1	1	3	1	1	1	2	1762	1	0	49	145	23.31	3	76	#NULL!	0	0	70	108	1	0	74	1	0	0	0	68	4
2	2	3	1	1	3	1	1	2	1	2	1	1	1	1	1	2	2	2	3	1	1	1	3	1	1	1	2	2285	1	0	73	154	30.78	3	94	#NULL!	1	1	109	128	2	0	100	3	1	1	1	49	2
2	2	4	1	1	3	1	2	2	1	2	1	1	2	2	1	2	3	2	1	1	3	2	3	2	2	1	2	2439	1	0	55	150	24.44	3	76	#NULL!	0	0	100	128	2	0	68	1	0	0	0	42	2
1	3	5	2	1	2	1	2	2	2	2	1	1	2	2	1	3	3	3	1	1	3	2	3	2	2	1	2	258	1	0	80.1	161	30.9	3	93	1	#NULL!	1	103	108	1	0	69	1	0	0	0	50	3
2	3	5	1	1	1	2	2	2	2	3	1	1	1	1	1	2	3	3	1	1	3	2	1	2	2	1	2	781	1	0	41	142	20.33	2	75	#NULL!	0	0	85	112	1	0	62	1	0	0	0	54	3
2	3	4	1	1	2	2	1	1	1	3	1	1	1	1	1	3	3	3	1	1	1	1	3	2	2	1	2	1304	1	0	54	144	26.04	3	90	#NULL!	1	1	93	137	2	0	80	2	0	0	0	54	3
2	3	3	2	1	3	1	1	3	1	3	3	3	2	1	1	3	3	3	1	1	1	1	2	2	2	1	2	1827	1	0	34	151	14.91	1	60	#NULL!	0	0	85	136	2	0	81	2	0	0	0	54	3
1	2	2	2	1	3	2	2	2	1	2	3	3	2	2	1	3	3	3	1	1	1	1	1	2	2	1	2	477	1	0	52	155	21.64	2	78	0	#NULL!	0	86	132	2	0	71	1	0	0	0	45	2
1	3	1	2	1	2	2	1	2	2	2	1	1	2	1	2	2	2	2	1	1	1	1	1	2	2	1	2	1000	1	0	50	155	20.81	2	71	0	#NULL!	0	91	122	2	0	85	2	0	0	0	55	3
2	2	1	1	1	2	1	2	2	2	2	1	1	1	2	1	2	2	2	1	1	2	1	3	2	2	0	2	1523	1	0	52.7	150	23.42	3	78	#NULL!	0	0	95	130	2	0	94	3	1	1	1	40	2
2	1	5	2	3	3	1	2	2	2	2	1	1	1	1	1	3	3	3	1	1	3	3	3	2	1	1	2	316	1	0	75	150	33.33	3	95	#NULL!	1	1	105	137	2	0	87	2	0	0	0	36	1
2	5	4	1	1	2	1	1	2	1	3	1	1	1	1	1	2	2	2	3	2	1	1	2	2	1	1	2	1362	3	0	40	150	17.78	1	78	#NULL!	0	0	88	130	2	0	81	2	0	0	0	77	4
2	1	3	1	1	2	1	2	2	1	2	1	1	1	1	3	3	2	2	1	1	3	1	3	2	1	1	2	1885	1	0	60	160	23.44	3	78	#NULL!	0	0	98	145	3	1	93	3	1	2	1	30	1
2	3	1	2	1	3	1	1	3	1	3	3	3	2	1	1	3	3	3	1	1	1	1	2	1	1	1	2	184	1	0	34	151	14.91	1	60	#NULL!	0	0	85	119	1	0	75	1	0	0	0	54	3
1	1	6	1	2	2	1	1	1	1	4	1	1	2	2	2	2	2	2	2	1	1	1	1	1	1	1	2	707	1	0	52	162	19.81	2	68	0	#NULL!	0	84	137	2	0	94	3	1	1	1	35	1
1	1	1	1	1	1	1	1	2	2	2	1	1	2	2	1	2	2	2	1	1	1	1	1	1	1	1	2	1230	1	0	56	165	20.57	2	76	0	#NULL!	0	98	176	3	1	95	3	1	2	1	39	1
2	3	1	2	1	2	1	2	2	2	2	3	3	2	1	1	2	2	2	2	2	3	3	1	1	1	1	2	1753	2	0	43	141	21.63	2	78	#NULL!	0	0	89	134	2	0	76	1	0	0	0	56	3
2	5	3	1	1	1	1	1	1	1	1	3	3	1	1	1	3	3	3	2	1	1	1	3	1	1	1	2	2276	1	0	51	140	26.02	3	84	#NULL!	1	1	93	110	1	0	79	1	0	0	0	71	4
2	6	1	2	1	1	2	1	2	1	2	3	3	2	1	1	1	3	1	1	1	3	1	3	1	1	0	2	35	1	0	59.8	142	29.66	3	82	#NULL!	1	1	101	126	2	0	94	3	1	1	1	81	4
2	4	6	2	1	2	1	1	2	1	4	3	3	1	1	2	3	3	2	1	1	1	1	3	1	1	0	2	558	1	0	59	147	27.3	3	99	#NULL!	1	1	105	106	1	0	74	1	0	0	0	64	4
2	5	1	2	1	2	2	1	2	3	2	1	1	1	1	1	2	2	2	2	1	1	1	1	1	1	0	2	1081	1	0	40	142	19.84	2	86	#NULL!	1	1	92	129	2	0	82	2	0	0	0	75	4
2	2	1	2	1	2	1	1	2	1	2	1	1	1	1	2	3	3	3	1	1	2	2	3	1	1	0	2	1604	1	0	58	145	27.59	3	97	#NULL!	1	1	109	120	2	0	83	2	0	0	0	44	2
1	6	5	2	1	1	2	1	2	1	2	1	1	2	2	1	2	2	2	1	1	1	1	1	1	1	1	2	2127	1	0	61	167	21.87	2	99	1	#NULL!	1	102	113	1	0	73	1	0	0	0	85	4
2	3	2	2	1	3	1	1	2	2	2	3	3	1	1	1	3	3	1	1	1	1	1	1	2	2	0	2	394	1	0	53	163	19.95	2	70	#NULL!	0	0	97	132	2	0	88	2	0	0	0	59	3
2	3	1	2	1	3	1	1	2	1	2	1	1	1	1	1	3	3	3	1	1	1	1	1	2	2	0	2	917	1	0	53	165	19.47	2	78	#NULL!	0	0	100	142	3	1	82	2	0	1	1	54	3
1	1	3	1	3	2	1	1	2	1	2	1	2	1	1	2	2	2	2	1	1	1	1	1	2	2	0	2	1440	1	0	58	160	22.66	2	74	0	#NULL!	0	92	119	1	0	76	1	0	0	0	33	1
1	5	5	1	1	2	1	1	2	1	3	1	1	1	1	3	2	2	2	1	1	2	1	3	2	2	0	2	1963	1	0	48	140	24.49	3	75	0	#NULL!	0	93	98	1	0	58	1	0	0	0	72	4
2	3	2	2	1	3	1	2	2	2	2	1	1	1	1	1	2	3	3	2	2	1	1	1	2	2	0	2	379	2	0	50	151	21.93	2	65	#NULL!	0	0	90	152	3	1	89	2	0	1	1	59	3
2	3	1	2	1	4	1	1	2	2	3	1	1	1	1	3	1	2	3	1	1	1	1	3	2	2	0	2	902	1	0	64	148	29.22	3	94	#NULL!	1	1	102	129	2	0	82	2	0	0	0	55	3
2	3	3	1	2	2	1	2	2	1	2	1	2	1	1	1	3	3	3	2	2	1	1	2	2	2	0	2	1425	3	0	42	155	17.48	1	68	#NULL!	0	0	86	141	3	1	79	1	0	1	1	53	3
1	5	5	1	1	2	1	1	2	1	3	1	1	1	1	3	2	2	2	1	1	2	1	3	2	2	0	2	1948	1	0	48	140	24.49	3	75	0	#NULL!	0	93	125	2	0	72	1	0	0	0	72	4
1	2	2	2	2	2	1	1	2	1	2	1	1	2	2	2	3	3	2	3	1	1	2	3	2	2	0	2	490	1	0	64	155	26.64	3	88	0	#NULL!	0	102	161	3	1	98	3	1	2	1	42	2
1	3	1	2	3	2	2	2	2	3	2	1	2	2	2	2	2	2	2	2	1	2	2	3	2	2	0	2	1013	1	0	62	160	24.22	3	89	0	#NULL!	0	94	134	2	0	78	1	0	0	0	50	3
1	4	1	2	1	2	1	1	2	1	2	3	3	1	1	2	3	3	3	1	1	1	1	3	2	2	0	2	1536	1	0	75	164	27.89	3	91	1	#NULL!	1	98	136	2	0	87	2	0	0	0	67	4
2	4	4	1	1	2	1	1	3	2	3	1	1	1	1	1	1	1	2	3	2	1	1	1	2	2	0	2	2059	2	0	50	150	22.22	2	79	#NULL!	0	0	90	133	2	0	76	1	0	0	0	65	4
1	4	6	2	1	2	1	1	2	1	2	3	3	1	1	2	3	3	3	1	1	1	1	3	2	2	0	2	2382	1	0	75	164	27.89	3	91	1	#NULL!	1	98	136	2	0	87	2	0	0	0	67	4
2	4	1	2	1	3	3	1	2	1	2	1	1	1	1	3	2	3	2	1	2	1	1	2	1	1	0	2	128	2	0	32	143	15.65	1	72	#NULL!	0	0	93	109	1	0	81	2	0	0	0	64	4
2	4	1	1	1	1	3	1	2	2	2	1	1	1	1	1	3	3	3	1	1	1	1	1	1	1	0	2	1174	1	0	48	145	22.83	2	77	#NULL!	0	0	94	131	2	0	84	2	0	0	0	61	4
2	3	1	2	1	2	2	2	2	1	2	1	1	1	1	1	1	1	1	1	1	3	1	3	1	1	0	2	1697	1	0	60	141	30.18	3	96.5	#NULL!	1	1	107	115	1	0	83	2	0	0	0	58	3
1	5	2	1	1	3	1	2	2	2	1	1	1	1	1	2	3	3	3	1	1	1	1	1	2	1	1	2	433	1	0	51	160	19.92	2	79	0	#NULL!	0	87	143	3	1	79	1	0	1	1	72	4
2	1	1	2	1	3	1	1	2	3	2	1	1	1	1	1	2	3	3	1	1	1	1	3	2	1	0	2	956	1	0	67	151	29.38	3	91	#NULL!	1	1	105	109	1	0	72	1	0	0	0	35	1
2	2	3	1	1	3	1	1	2	1	2	1	1	1	1	1	3	3	3	1	1	1	1	3	2	1	0	2	1479	1	0	61	153	26.06	3	91	#NULL!	1	1	97	109	1	0	72	1	0	0	0	45	2
1	2	2	1	1	2	1	1	2	2	2	1	1	1	1	3	2	2	2	1	1	1	2	3	2	1	1	2	2002	1	0	58	140	29.59	3	93	1	#NULL!	1	100	135	2	0	81	2	0	0	0	45	2
1	4	4	1	1	2	1	2	2	2	2	1	1	1	2	1	2	3	1	1	1	1	1	3	2	1	1	2	2433	1	0	65	160	25.39	3	81	0	#NULL!	0	93	120	2	0	79	1	0	0	0	62	4
2	3	1	2	1	2	2	2	2	1	2	3	3	1	1	1	2	2	2	1	1	1	1	3	1	1	0	2	142	1	0	54	152	23.37	3	82	#NULL!	1	1	90	136	2	0	91	3	1	1	1	50	3
1	3	6	1	1	2	1	1	2	1	2	1	1	2	2	2	1	1	1	1	1	3	2	3	1	1	1	2	655	1	0	69	155	28.72	3	86	0	#NULL!	0	99	141	3	1	67	1	0	1	1	58	3
1	3	1	2	1	2	1	2	2	3	2	1	1	1	1	2	1	1	1	1	1	3	2	3	1	1	1	2	1188	1	0	62	150	27.56	3	93	1	#NULL!	1	96	125	2	0	82	2	0	0	0	52	3
2	1	2	2	2	2	1	1	2	1	2	3	1	1	1	1	3	3	2	1	1	3	1	3	1	1	0	2	1711	1	0	52	149	23.42	3	75	#NULL!	0	0	95	133	2	0	91	3	1	1	1	37	1
1	5	6	1	1	2	1	1	2	1	2	3	3	1	1	2	1	3	1	1	1	2	1	2	1	1	1	2	715	1	0	47	160	18.36	1	66	0	#NULL!	0	82	107	1	0	80	2	0	0	0	71	4
1	1	1	1	3	2	1	1	2	1	2	3	3	1	2	2	2	2	2	1	1	3	2	1	1	1	1	2	192	1	0	56	165	20.57	2	78	0	#NULL!	0	90	122	2	0	86	2	0	0	0	37	1
2	4	1	2	1	1	2	1	2	2	2	1	1	1	1	1	1	1	2	1	1	1	1	3	1	1	1	2	1238	1	0	56	151	24.56	3	80	#NULL!	1	1	103	114	1	0	71	1	0	0	0	65	4
2	4	1	1	1	4	3	1	2	2	3	3	3	1	1	2	3	3	3	1	1	1	1	1	1	1	1	2	1761	1	0	44	149	19.82	2	71	#NULL!	0	0	92	142	3	1	79	1	0	1	1	65	4
2	2	1	1	2	4	3	2	3	1	3	3	3	1	1	2	3	3	1	2	2	1	1	3	2	1	1	2	213	2	0	56	152	24.24	3	76	#NULL!	0	0	98	138	2	0	96	3	1	1	1	43	2
2	2	5	1	2	3	1	1	2	1	2	1	1	1	1	1	3	3	2	1	1	3	2	3	2	1	1	2	736	1	0	59	160	23.05	3	78	#NULL!	0	0	96	111	1	0	66	1	0	0	0	47	2
2	3	4	1	1	1	1	1	2	1	2	1	1	1	1	2	3	3	3	1	1	3	2	3	2	1	1	2	1259	1	0	58	150	25.78	3	91	#NULL!	1	1	98	120	2	0	79	1	0	0	0	54	3
2	4	1	2	1	3	1	1	2	2	2	1	1	1	1	1	3	1	2	2	2	1	1	3	2	1	1	2	1782	2	0	47	140	23.98	3	76	#NULL!	0	0	88	125	2	0	79	1	0	0	0	65	4
2	4	4	1	1	3	1	2	2	2	2	3	3	1	1	1	3	3	3	1	1	1	1	3	2	1	1	2	2305	1	0	58	145	27.59	3	90	#NULL!	1	1	100	123	2	0	83	2	0	0	0	65	4
2	3	5	1	1	2	1	1	2	1	4	3	3	1	1	2	3	3	2	1	1	1	1	3	2	2	0	2	245	1	0	56.6	154	23.87	3	76	#NULL!	0	0	93	127	2	0	84	2	0	0	0	51	3
2	2	5	1	2	2	2	2	2	1	2	1	1	1	1	2	2	2	2	1	1	2	1	1	2	2	0	2	768	1	0	44	150	19.56	2	62	#NULL!	0	0	95	118	1	0	61	1	0	0	0	43	2
2	1	4	1	3	2	1	2	2	2	2	2	1	1	1	2	2	2	2	1	1	2	3	3	2	2	0	2	1291	1	0	71	150	31.56	3	90	#NULL!	1	1	106	138	2	0	86	2	0	0	0	34	1
1	3	1	2	1	3	1	1	2	3	2	1	1	2	2	1	3	3	3	1	1	1	1	1	2	2	1	2	1814	1	0	59	161	22.76	2	84	0	#NULL!	0	92	135	2	0	76	1	0	0	0	50	3
2	3	5	2	3	2	2	1	2	1	4	2	1	1	1	1	3	3	1	2	1	3	2	3	2	2	1	2	274	1	0	59.5	154	25.09	3	89	#NULL!	1	1	99	124	2	0	77	1	0	0	0	51	3
1	4	5	1	1	2	1	1	2	2	2	1	1	1	1	1	2	3	3	1	1	3	3	3	2	2	1	2	797	1	0	60	160	23.44	3	90	1	#NULL!	1	102	141	3	1	79	1	0	1	1	68	4
2	3	4	1	1	2	1	1	2	2	2	3	3	1	1	2	2	2	2	1	1	1	1	3	2	2	1	2	1320	1	0	71	156	29.17	3	93	#NULL!	1	1	111	169	3	1	99	3	1	2	1	57	3
2	3	5	1	1	2	1	1	2	3	2	1	3	2	1	1	2	3	2	2	1	3	1	3	2	2	1	2	1843	1	0	72	175	23.51	3	87	#NULL!	1	1	100	165	3	1	76	1	0	1	1	51	3
2	3	3	1	1	2	1	1	2	2	2	3	3	1	1	2	2	2	2	1	1	1	1	3	2	2	1	2	2493	1	0	71	156	29.17	3	93	#NULL!	1	1	111	169	3	1	99	3	1	2	1	57	3
2	3	1	2	1	1	1	1	2	2	2	1	1	2	1	1	3	3	2	1	1	1	1	1	1	2	1	2	175	1	0	45	145	21.4	2	74	#NULL!	0	0	87	132	2	0	97	3	1	1	1	57	3
1	1	6	2	3	2	2	1	2	2	2	1	1	2	2	2	1	1	1	1	1	3	3	3	1	2	1	2	698	1	0	84	162	32.01	3	98	1	#NULL!	1	103	120	2	0	81	2	0	0	0	33	1
2	3	1	1	1	1	1	2	2	1	2	3	1	1	1	1	2	2	2	1	1	3	2	3	1	2	1	2	1221	1	1	52	150	23.11	3	85	#NULL!	1	1	100	111	1	0	73	1	0	0	0	57	3
2	6	1	2	1	1	1	1	3	2	3	3	3	1	1	2	3	3	3	2	1	1	1	3	1	2	1	2	1744	1	0	66	152	28.57	3	96	#NULL!	1	1	105	129	2	0	61	1	0	0	0	80	4
1	4	3	1	1	2	1	2	2	2	2	3	3	1	1	2	2	2	2	1	1	2	1	3	1	2	1	2	2267	1	0	84	171	28.73	3	99	1	#NULL!	1	106	148	3	1	93	3	1	2	1	65	4
2	3	1	2	1	2	1	2	2	2	2	3	3	2	1	1	2	2	2	2	2	3	3	1	2	1	1	2	110	2	0	43	141	21.63	2	78	#NULL!	0	0	89	140	3	1	80	2	0	1	1	56	3
1	4	6	2	1	2	1	2	2	3	2	1	1	1	1	2	2	2	2	1	1	1	1	1	2	1	1	2	633	1	0	50	154	21.08	2	83	0	#NULL!	0	89	116	1	0	80	2	0	0	0	62	4
1	1	5	2	3	2	2	2	2	2	2	1	2	2	2	2	3	3	3	1	1	3	3	3	2	1	1	2	1156	1	0	73	167	26.18	3	90	1	#NULL!	1	102	125	2	0	79	1	0	0	0	31	1
2	5	5	1	1	1	1	1	2	1	2	3	3	1	1	1	1	3	1	1	1	3	1	1	2	1	1	2	1679	1	0	48	151	21.05	2	71	#NULL!	0	0	91	122	2	0	72	1	0	0	0	75	4
2	2	6	1	2	3	1	1	2	1	2	1	1	1	1	2	2	2	2	1	1	3	2	3	2	1	1	2	2202	1	0	58	150	25.78	3	74	#NULL!	0	0	101	152	3	1	99	3	1	2	1	42	2
2	2	2	2	3	2	1	2	3	2	3	1	2	1	1	1	2	2	2	1	1	2	1	2	1	1	1	2	21	1	0	38.6	145	18.36	1	66	#NULL!	0	0	78	109	1	0	72	1	0	0	0	43	2
1	2	1	2	3	3	2	1	2	2	4	1	1	2	2	1	2	2	2	1	1	3	2	3	1	1	1	2	544	1	0	78	170	26.99	3	98	1	#NULL!	1	102	117	1	0	76	1	0	0	0	46	2
2	5	1	2	1	3	1	1	2	2	3	1	1	1	1	1	2	2	2	1	1	1	1	3	1	1	1	2	1067	1	0	48	140	24.49	3	84	#NULL!	1	1	97	158	3	1	88	2	0	1	1	74	4
1	2	2	2	2	2	1	2	2	2	2	1	1	2	1	1	3	3	1	1	1	1	3	1	1	1	1	2	1590	1	0	60	172	20.28	2	78	0	#NULL!	0	91	141	3	1	89	2	0	1	1	47	2
1	5	2	1	1	2	1	2	2	2	2	3	3	1	2	2	3	3	3	1	1	1	1	2	1	1	1	2	2113	1	0	45	160	17.58	1	70	0	#NULL!	0	86	100	1	0	68	1	0	0	0	70	4
2	2	3	2	3	2	1	2	3	2	3	1	2	1	1	1	2	2	2	1	1	2	1	2	1	1	1	2	2546	1	0	38.6	145	18.36	1	66	#NULL!	0	0	78	109	1	0	72	1	0	0	0	43	2
2	2	1	2	1	3	1	1	2	1	2	1	1	1	1	1	3	3	3	2	2	1	1	1	1	1	0	2	125	2	0	51	159	20.17	2	72	#NULL!	0	0	98	136	2	0	87	2	0	0	0	45	2
2	2	6	1	1	2	1	1	2	2	3	1	1	1	1	1	2	3	2	3	1	1	1	3	1	1	0	2	648	1	0	68	157	27.59	3	86	#NULL!	1	1	100	174	3	1	98	3	1	2	1	45	2
1	3	1	1	1	2	3	1	1	1	3	1	1	2	2	2	3	3	3	1	1	1	1	1	1	1	1	2	1171	1	0	60	165	22.04	2	87	0	#NULL!	0	93	108	1	0	70	1	0	0	0	53	3
1	4	1	2	1	2	2	1	3	2	2	1	1	1	1	2	2	2	2	1	1	3	1	3	1	1	1	2	1694	1	0	64.4	158	25.8	3	87	0	#NULL!	0	93	120	2	0	76	1	0	0	0	60	4
2	2	3	2	1	2	1	1	2	2	2	1	1	1	1	1	2	2	2	1	1	1	1	3	1	1	0	2	2217	1	0	83	159	32.83	3	108	#NULL!	1	1	121	130	2	0	85	2	0	0	0	40	2
1	3	1	2	1	2	1	1	2	2	2	3	3	2	1	1	3	3	1	1	1	1	1	1	2	2	0	2	109	1	0	51	151	22.37	2	77	0	#NULL!	0	92	135	2	0	75	1	0	0	0	54	3
1	4	6	1	1	1	2	1	2	2	2	3	3	2	2	2	3	3	2	1	1	1	1	1	2	2	0	2	632	1	0	53	152	22.94	2	79	0	#NULL!	0	91	127	2	0	71	1	0	0	0	61	4
1	2	2	1	1	2	1	1	2	2	2	1	1	2	1	1	3	3	3	1	1	3	2	1	2	2	0	2	1155	1	0	45	155	18.73	2	68	0	#NULL!	0	85	161	3	1	110	3	1	2	1	44	2
2	6	5	1	1	1	1	1	2	1	2	3	3	2	1	1	1	3	1	1	1	3	1	3	2	2	0	2	1678	1	0	59.8	142	29.66	3	82	#NULL!	1	1	101	139	2	0	94	3	1	1	1	81	4
2	4	6	2	1	1	1	1	2	1	2	3	3	1	1	1	3	3	2	1	1	1	1	3	2	2	0	2	2201	1	0	59	147	27.3	3	99	#NULL!	1	1	105	148	3	1	99	3	1	2	1	64	4
2	3	2	1	1	2	1	2	2	1	2	1	1	2	2	1	3	3	3	1	1	1	1	3	1	2	0	2	28	1	0	63.5	149	28.6	3	85	#NULL!	1	1	100	143	3	1	85	2	0	1	1	52	3
2	3	1	2	1	3	1	1	2	2	2	1	1	1	1	1	2	2	2	1	1	1	1	3	1	2	0	2	1074	1	0	53	145	25.21	3	79	#NULL!	0	0	92	98	1	0	65	1	0	0	0	53	3
2	3	1	2	1	1	3	1	2	2	4	3	3	1	1	1	3	3	3	1	1	1	1	3	1	2	0	2	1597	1	0	55	150	24.44	3	89	#NULL!	1	1	97	95	1	0	62	1	0	0	0	59	3
1	3	3	1	2	2	1	2	2	2	2	1	2	1	2	2	2	2	2	1	1	3	1	1	1	2	1	2	2120	1	0	55	155	22.89	2	82	0	#NULL!	0	91	104	1	0	79	1	0	0	0	50	3
2	6	3	2	1	2	1	1	1	1	1	3	3	2	2	3	3	3	3	1	1	1	1	3	1	2	1	2	2547	1	0	62.2	150	27.64	3	77	#NULL!	0	0	98	128	2	0	86	2	0	0	0	82	4
2	3	5	2	2	3	1	2	2	1	2	1	1	1	1	2	3	3	1	2	2	3	2	3	2	1	0	2	303	2	0	60	150	26.67	3	91	#NULL!	1	1	98	119	1	0	79	1	0	0	0	51	3
2	5	5	1	1	1	1	1	2	1	2	3	3	1	1	1	2	2	2	1	1	1	1	3	2	1	0	2	826	1	0	54	148	24.65	3	95	#NULL!	1	1	103	112	1	0	69	1	0	0	0	79	4
2	1	4	1	1	2	1	1	2	1	2	3	3	1	1	2	1	1	2	1	1	1	1	3	2	1	0	2	1349	1	0	57	153	24.35	3	80	#NULL!	1	1	98	101	1	0	58	1	0	0	0	32	1
2	1	2	1	1	2	1	1	2	2	2	3	3	2	1	1	2	3	2	2	1	1	1	2	2	1	0	2	1872	1	0	37	154	15.6	1	70	#NULL!	0	0	78	142	3	1	82	2	0	1	1	35	1
1	3	5	2	1	2	1	2	2	2	2	1	1	2	2	1	3	3	3	1	1	3	2	3	2	1	1	2	226	1	0	86	171	29.41	3	105	1	#NULL!	1	110	101	1	0	64	1	0	0	0	55	3
2	3	5	1	1	2	1	2	2	1	2	1	1	1	1	1	2	2	2	1	1	1	1	1	2	1	1	2	749	1	0	53	157	21.5	2	72	#NULL!	0	0	93	145	3	1	86	2	0	1	1	50	3
2	2	4	1	1	2	1	1	1	2	4	1	2	1	1	1	2	2	2	1	1	1	1	3	2	1	1	2	1272	1	0	64	147	29.62	3	88	#NULL!	1	1	100	117	1	0	79	1	0	0	0	44	2
2	2	1	2	1	3	3	2	2	1	2	3	3	1	1	1	3	2	2	3	1	1	1	3	2	1	1	2	1795	1	0	50	145	23.78	3	70	#NULL!	0	0	94	121	2	0	71	1	0	0	0	42	2
2	3	5	1	1	2	1	2	2	1	2	3	3	1	1	1	3	3	3	2	1	1	1	3	2	1	1	2	2318	1	0	60	148	27.39	3	90	#NULL!	1	1	100	124	2	0	76	1	0	0	0	51	3
2	3	3	1	1	2	1	2	2	1	2	3	3	1	1	1	3	3	3	2	1	1	1	3	2	1	1	2	2506	1	0	60	148	27.39	3	90	#NULL!	1	1	100	124	2	0	76	1	0	0	0	51	3
2	2	1	2	1	1	1	1	2	2	2	1	1	1	1	1	3	3	3	1	1	1	1	2	1	1	0	2	179	1	0	30	145	14.27	1	62	#NULL!	0	0	80	137	2	0	84	2	0	0	0	44	2
2	3	6	1	1	3	2	1	2	1	2	3	3	1	1	1	2	2	2	1	1	1	1	3	1	1	0	2	702	1	0	58	155	24.14	3	89	#NULL!	1	1	95	119	1	0	63	1	0	0	0	53	3
2	2	1	2	1	1	1	1	2	1	2	3	3	1	1	1	2	2	2	1	1	1	1	3	1	1	0	2	1225	1	1	69	150	30.67	3	92	#NULL!	1	1	110	151	3	1	89	2	0	1	1	46	2
2	1	1	2	1	2	1	1	2	3	2	1	1	1	1	3	3	1	1	1	1	2	1	3	1	1	0	2	1748	1	0	48	144	23.15	3	67	#NULL!	0	0	92	157	3	1	73	1	0	1	1	34	1
1	3	1	2	3	3	2	1	2	2	4	1	1	2	2	1	2	2	2	1	1	3	2	3	2	2	0	2	523	1	0	70	165	25.71	3	98	1	#NULL!	1	93	149	3	1	87	2	0	1	1	52	3
2	1	1	2	2	2	1	1	2	2	2	1	2	1	1	1	2	2	2	1	1	2	2	1	2	2	0	2	1046	1	0	48	150	21.33	2	70	#NULL!	0	0	95	114	1	0	62	1	0	0	0	30	1
2	3	1	2	1	2	1	2	2	1	3	1	1	1	2	1	2	2	1	1	1	1	1	3	2	2	0	2	1569	1	0	65	155	27.06	3	99	#NULL!	1	1	100	144	3	1	85	2	0	1	1	59	3
2	4	2	2	1	1	3	1	2	2	2	3	3	1	1	1	2	2	2	1	1	1	1	2	2	2	0	2	2092	1	0	35	145	16.65	1	62	#NULL!	0	0	83	126	2	0	75	1	0	0	0	68	4
1	4	1	2	1	1	1	1	2	1	2	1	1	1	2	2	3	3	3	1	1	1	1	2	2	2	1	2	860	1	0	41	156	16.85	1	68	0	#NULL!	0	80	121	2	0	76	1	0	0	0	66	4
2	4	4	1	2	2	1	1	2	2	2	3	3	1	1	3	2	2	2	1	1	2	1	3	2	2	1	2	1906	1	0	52	136	28.11	3	92	#NULL!	1	1	93	109	1	0	58	1	0	0	0	62	4
2	3	4	1	1	4	1	1	2	2	2	1	1	1	1	1	3	3	3	1	1	1	1	3	2	2	1	2	1383	1	0	67	150	29.78	3	101	#NULL!	1	1	99	133	2	0	77	1	0	0	0	58	3
2	4	5	2	2	2	1	2	2	1	2	1	1	1	1	1	3	3	1	1	2	1	2	3	2	2	0	2	301	2	0	67	150	29.78	3	87	#NULL!	1	1	99	153	3	1	99	3	1	2	1	61	4
2	2	5	1	3	2	1	2	2	1	2	1	2	1	1	2	2	2	2	1	1	2	1	1	2	2	0	2	824	1	0	55	160	21.48	2	72	#NULL!	0	0	98	123	2	0	76	1	0	0	0	41	2
2	3	4	1	1	4	1	1	2	1	3	3	3	1	1	2	2	3	3	1	1	2	2	3	2	2	0	2	1347	1	0	57	155	23.73	3	80	#NULL!	1	1	94	122	2	0	71	1	0	0	0	50	3
1	2	4	2	1	2	2	2	3	1	2	3	3	2	1	1	2	3	2	1	1	2	1	3	2	2	1	2	1870	1	0	65	168	23.03	3	97	1	#NULL!	1	100	147	3	1	87	2	0	1	1	45	2
2	2	5	1	1	3	1	1	2	1	2	2	2	1	1	1	3	1	3	1	1	3	3	3	2	2	0	2	243	1	0	52.5	151	23.03	3	70	#NULL!	0	0	90	176	3	1	110	3	1	2	1	47	2
2	3	4	2	1	3	1	2	2	1	2	3	3	1	1	1	3	3	3	1	1	1	1	3	2	2	0	2	1289	1	0	62	155	25.81	3	90	#NULL!	1	1	103	112	1	0	68	1	0	0	0	52	3
2	6	1	2	1	1	1	1	3	2	3	3	3	1	1	1	3	3	3	2	1	1	3	1	2	2	0	2	1812	1	0	37	140	18.88	2	70	#NULL!	0	0	81	110	1	0	74	1	0	0	0	84	4
2	2	4	1	2	3	1	1	3	1	3	1	1	1	1	2	2	3	2	2	1	2	1	3	1	1	0	2	2251	1	0	60	153	25.63	3	83	#NULL!	1	1	95	118	1	0	71	1	0	0	0	45	2
2	3	5	2	2	1	1	1	2	2	2	1	1	1	1	1	3	3	3	1	1	1	1	1	2	1	0	2	280	1	0	46.2	145	21.97	2	78	#NULL!	0	0	93	114	1	0	97	3	1	1	1	55	3
2	3	5	1	2	2	1	2	2	2	2	1	1	2	2	3	3	3	3	1	1	1	2	1	2	1	0	2	803	1	0	50	154	21.08	2	73	#NULL!	0	0	89	131	2	0	85	2	0	0	0	50	3
2	4	4	1	1	1	1	1	3	1	1	3	3	1	1	1	3	3	3	1	1	1	1	1	2	1	0	2	1326	1	0	50	150	22.22	2	91	#NULL!	1	1	91	95	1	0	59	1	0	0	0	65	4
2	1	3	1	1	2	1	1	2	1	3	3	1	2	1	1	2	3	2	2	1	3	2	3	2	1	0	2	1849	1	0	53	148	24.2	3	72	#NULL!	0	0	98	120	2	0	64	1	0	0	0	36	1
2	2	2	2	1	1	1	2	2	1	2	1	1	1	1	2	3	3	1	2	2	1	1	3	2	2	0	2	399	2	0	56	150	24.89	3	80	#NULL!	1	1	104	144	3	1	100	3	1	2	1	43	2
2	2	1	2	1	3	2	1	2	2	2	3	2	1	1	1	1	1	2	1	1	1	1	3	2	2	0	2	922	1	0	60	150	26.67	3	76	#NULL!	0	0	98	150	3	1	92	3	1	2	1	40	2
2	4	3	1	1	2	1	1	2	1	2	3	3	1	1	3	3	3	3	2	2	1	1	3	2	2	0	2	1445	2	0	54	149	24.32	3	80	#NULL!	1	1	98	152	3	1	89	2	0	1	1	60	4
1	3	4	1	2	2	2	1	2	1	2	3	3	1	1	3	2	2	2	1	1	2	2	3	2	2	0	2	1968	1	0	73	150	32.44	3	99	1	#NULL!	1	108	97	1	0	69	1	0	0	0	51	3
1	4	6	1	1	2	1	1	2	2	2	1	1	1	1	3	3	3	3	1	1	3	1	3	2	2	1	2	627	1	0	67	160	26.17	3	86	0	#NULL!	0	92	112	1	0	80	2	0	0	0	61	4
2	1	2	2	1	2	1	1	1	1	2	1	1	1	1	1	3	3	3	2	1	1	1	3	2	2	1	2	1150	1	0	65	164	24.17	3	93	#NULL!	1	1	105	131	2	0	70	1	0	0	0	39	1
2	1	5	2	1	1	3	1	2	1	2	1	1	1	1	2	3	3	1	1	1	1	1	3	2	2	1	2	1673	1	0	64.1	154	27.03	3	84	#NULL!	1	1	101	130	2	0	75	1	0	0	0	32	1
2	5	5	1	1	3	1	1	2	2	3	1	1	1	2	1	1	3	3	1	1	1	1	3	2	2	1	2	2196	1	0	55	148	25.11	3	98	#NULL!	1	1	88	135	2	0	81	2	0	0	0	70	4
1	1	4	2	1	1	3	1	2	2	4	3	3	1	1	1	2	2	2	1	1	1	1	1	1	2	1	2	2464	1	0	64	167	22.95	2	86	0	#NULL!	0	98	144	3	1	90	3	1	2	1	35	1
2	1	1	1	1	3	1	1	3	1	3	1	1	1	1	2	2	2	2	1	1	1	2	3	2	1	1	2	524	1	0	60	150	26.67	3	82	#NULL!	1	1	100	122	2	0	77	1	0	0	0	33	1
1	2	1	2	1	3	1	1	1	2	4	1	1	2	2	2	2	2	2	1	1	1	1	1	2	1	1	2	1047	1	0	41	140	20.92	2	65	0	#NULL!	0	63	125	2	0	73	1	0	0	0	40	2
1	2	1	2	1	2	1	1	2	3	2	3	3	2	1	1	3	3	3	1	1	1	2	3	2	1	1	2	1570	1	0	64	153	27.34	3	92	1	#NULL!	1	99	124	2	0	77	1	0	0	0	49	2
2	2	2	2	1	3	1	1	2	2	2	3	3	1	1	1	2	2	2	1	1	1	1	1	2	1	1	2	2093	1	0	47	150	20.89	2	75	#NULL!	0	0	90	118	1	0	74	1	0	0	0	44	2
2	3	1	2	1	3	1	1	3	3	3	1	1	2	2	1	3	3	3	1	1	1	1	2	1	1	0	2	159	1	0	39	150	17.33	1	65	#NULL!	0	0	80	107	1	0	75	1	0	0	0	57	3
2	4	6	1	1	2	1	2	2	1	2	3	3	1	1	2	3	2	3	1	1	3	2	3	1	1	0	2	682	1	0	65	149	29.28	3	81	#NULL!	1	1	103	110	1	0	84	2	0	0	0	60	4
2	3	1	2	1	2	1	2	3	2	3	3	3	2	1	3	2	2	2	1	1	3	2	3	1	1	0	2	1205	1	0	49	145	23.31	3	77	#NULL!	0	0	86	153	3	1	100	3	1	2	1	53	3
1	3	1	2	1	1	1	1	1	1	1	3	3	1	2	1	2	2	2	2	1	1	1	3	1	1	1	2	1728	1	0	70	161	27.01	3	98	1	#NULL!	1	105	136	2	0	92	3	1	1	1	53	3
2	5	4	1	1	1	1	1	2	1	2	3	3	1	1	1	2	3	3	1	1	1	1	2	2	1	1	2	2429	1	0	34.7	148	15.84	1	65	#NULL!	0	0	75	124	2	0	70	1	0	0	0	72	4
2	1	1	2	3	1	1	2	2	1	2	2	1	1	1	2	3	3	3	2	2	3	2	3	1	1	1	2	163	2	0	74	147	34.24	3	89	#NULL!	1	1	113	163	3	1	94	3	1	2	1	33	1
2	3	6	1	1	2	1	1	2	1	2	3	3	1	1	2	2	2	2	1	1	1	1	3	1	1	1	2	686	1	0	65	153	27.77	3	90	#NULL!	1	1	99	128	2	0	87	2	0	0	0	55	3
1	5	1	1	2	1	1	1	2	1	2	1	1	2	1	1	1	1	1	2	1	3	1	1	1	1	1	2	1209	1	0	56	160	21.88	2	91	1	#NULL!	1	91	133	2	0	79	1	0	0	0	76	4
2	4	5	2	1	3	1	1	2	1	2	2	2	1	1	1	3	1	3	1	1	3	3	3	1	1	1	2	1732	1	0	54.2	145	25.78	3	89	#NULL!	1	1	93	128	2	0	80	2	0	0	0	67	4
1	4	4	1	1	3	1	1	2	2	2	1	1	1	1	2	1	1	1	1	1	1	1	3	1	1	1	2	2255	1	0	60	150	26.67	3	84	0	#NULL!	0	94	124	2	0	73	1	0	0	0	61	4
2	1	2	2	3	2	1	2	2	1	2	1	1	1	1	2	3	3	3	1	1	2	2	1	2	2	0	2	471	1	0	77	185	22.5	2	101	#NULL!	1	1	115	127	2	0	72	1	0	0	0	39	1
1	4	1	2	1	1	1	1	2	3	2	3	3	1	2	3	3	3	3	1	1	1	1	3	2	2	0	2	994	1	0	68	150	30.22	3	100	1	#NULL!	1	95	126	2	0	74	1	0	0	0	68	4
2	2	1	2	1	2	1	2	2	1	3	2	1	1	1	2	3	3	1	2	1	2	1	3	2	2	0	2	1517	1	0	62.8	150	27.91	3	66	#NULL!	0	0	50	104	1	0	65	1	0	0	0	47	2
2	3	3	1	1	2	1	1	2	3	4	1	1	1	1	1	2	2	1	1	1	1	1	3	2	2	0	2	2040	1	0	55	140	28.06	3	93	#NULL!	1	1	97	133	2	0	75	1	0	0	0	51	3
2	5	3	1	1	1	1	1	2	1	2	3	3	1	1	1	3	3	3	1	1	1	1	3	2	2	0	2	2486	1	0	65	160	25.39	3	102	#NULL!	1	1	95	141	3	1	89	2	0	1	1	75	4
1	3	2	2	2	3	1	2	2	2	2	1	2	2	2	2	2	3	1	3	1	3	1	1	2	1	1	2	452	1	0	56.5	168	20.02	2	81	0	#NULL!	0	93	125	2	0	81	2	0	0	0	52	3
1	3	1	2	1	3	2	1	3	1	1	1	1	2	2	1	1	1	1	1	1	2	3	3	2	1	1	2	975	1	0	64	166	23.23	3	89	0	#NULL!	0	100	148	3	1	88	2	0	1	1	53	3
2	4	2	2	1	1	1	2	2	2	2	1	1	2	1	1	3	3	3	3	2	1	1	1	2	1	0	2	1498	2	1	56	157	22.72	2	86	#NULL!	1	1	92	149	3	1	83	2	0	1	1	65	4
2	2	3	1	1	2	1	1	2	2	4	1	1	1	1	2	3	2	2	1	1	1	1	3	2	1	0	2	2021	1	0	69	150	30.67	3	97	#NULL!	1	1	108	117	1	0	60	1	0	0	0	40	2
2	2	5	1	1	2	1	2	3	1	3	3	3	1	2	2	3	3	3	1	1	3	3	3	1	1	1	2	306	1	0	63	151	27.63	3	80	#NULL!	1	1	105	131	2	0	84	2	0	0	0	43	2
2	6	4	1	1	1	1	1	3	2	3	3	3	1	1	1	3	3	3	1	1	2	2	2	1	1	1	2	1352	1	0	33	139	17.08	1	81	#NULL!	1	1	74	125	2	0	79	1	0	0	0	82	4
1	4	5	1	1	2	1	1	2	2	2	1	1	1	1	3	2	2	2	1	1	2	2	1	1	1	1	2	1875	1	0	45	143	22.01	2	71	0	#NULL!	0	92	136	2	0	101	3	1	1	1	67	4
2	5	5	2	1	3	3	1	2	1	2	2	2	1	1	1	3	1	3	1	1	3	3	1	1	1	0	2	261	1	0	48.4	149	21.8	2	77	#NULL!	0	0	93	121	2	0	71	1	0	0	0	70	4
1	2	5	2	3	2	1	1	2	1	2	1	1	2	2	2	2	2	2	2	1	3	3	1	1	1	1	2	784	1	0	57	162	21.72	2	70	0	#NULL!	0	91	108	1	0	74	1	0	0	0	44	2
2	2	4	1	1	1	1	2	2	1	2	1	1	1	1	1	3	3	3	1	1	1	1	3	1	1	0	2	1307	1	0	58	154	24.46	3	78	#NULL!	0	0	94	142	3	1	91	3	1	2	1	48	2
2	3	3	1	1	2	1	1	2	1	2	3	1	2	2	1	2	3	2	1	1	1	1	1	1	1	0	2	1830	1	0	52	165	19.1	2	75	#NULL!	0	0	89	114	1	0	70	1	0	0	0	53	3
1	2	5	1	2	2	1	2	2	1	2	1	2	2	2	1	3	3	1	1	1	1	1	2	2	1	1	2	338	1	0	55	174	18.17	1	80	0	#NULL!	0	91	121	2	0	71	1	0	0	0	49	2
2	3	1	2	1	2	1	1	2	2	2	1	1	1	1	1	2	3	2	1	1	1	1	3	2	1	1	2	861	1	0	56	150	24.89	3	83	#NULL!	1	1	93	131	2	0	89	2	0	0	0	57	3
2	3	4	1	2	2	1	1	2	2	2	1	1	2	2	3	2	2	2	2	2	2	1	1	2	1	1	2	1384	3	0	50	155	20.81	2	74	#NULL!	0	0	93	165	3	1	93	3	1	2	1	59	3
1	6	4	1	2	2	1	1	2	1	2	3	3	1	1	3	2	2	2	1	1	3	2	3	2	1	1	2	1907	1	0	58	155	24.14	3	72	0	#NULL!	0	97	131	2	0	80	2	0	0	0	80	4
2	2	6	2	1	2	1	2	2	2	2	1	1	1	1	1	2	2	2	2	2	2	1	1	2	2	0	2	573	2	0	48	150	21.33	2	69	#NULL!	0	0	100	127	2	0	85	2	0	0	0	40	2
2	5	1	2	1	2	3	1	2	1	1	1	2	1	1	1	3	3	3	1	1	1	2	3	2	2	0	2	1096	1	0	51	139	26.4	3	99	#NULL!	1	1	96	132	2	0	89	2	0	0	0	79	4
2	1	5	2	1	3	1	2	2	2	2	1	1	1	1	1	3	3	1	1	1	2	1	3	2	2	0	2	1619	1	0	60	148	27.39	3	81	#NULL!	1	1	97	156	3	1	85	2	0	1	1	34	1
2	5	6	2	1	2	3	1	2	1	1	1	2	1	1	1	3	3	3	1	1	1	2	3	2	2	0	2	2406	1	0	51	139	26.4	3	99	#NULL!	1	1	96	132	2	0	89	2	0	0	0	79	4
2	4	4	1	2	3	2	1	2	1	2	1	1	1	1	3	2	3	2	1	1	3	2	3	2	2	0	2	2142	1	0	62	159	24.52	3	92	#NULL!	1	1	98	117	1	0	66	1	0	0	0	60	4
1	3	2	1	1	2	1	1	2	1	2	1	1	2	2	2	2	3	2	1	1	2	1	3	1	2	1	2	281	1	0	76	170	26.3	3	87	0	#NULL!	0	95	148	3	1	93	3	1	2	1	51	3
1	2	5	1	2	2	2	2	2	2	2	1	1	1	2	1	3	2	3	1	1	1	2	3	1	2	1	2	804	1	0	69	159	27.29	3	97	1	#NULL!	1	101	128	2	0	81	2	0	0	0	47	2
2	1	4	1	1	3	1	2	2	2	2	1	1	1	1	1	3	2	2	1	1	1	1	3	1	2	0	2	1327	1	0	55	150	24.44	3	77	#NULL!	0	0	99	104	1	0	65	1	0	0	0	36	1
1	2	3	1	1	2	1	2	2	1	4	3	3	2	1	1	2	3	2	2	1	3	3	3	1	2	1	2	1850	1	0	63	158	25.24	3	84	0	#NULL!	0	99	146	3	1	92	3	1	2	1	41	2
2	3	1	2	1	2	1	1	2	2	2	1	1	2	1	1	3	3	3	1	1	1	1	3	1	2	0	2	162	1	0	57	150	25.33	3	80	#NULL!	1	1	97	92	1	0	64	1	0	0	0	50	3
2	2	6	1	1	2	1	1	3	1	3	1	1	1	1	1	2	2	2	1	1	1	1	3	1	2	0	2	685	1	0	58	153	24.78	3	81	#NULL!	1	1	97	132	2	0	84	2	0	0	0	48	2
1	5	1	1	1	1	1	1	2	1	2	3	3	2	2	2	3	3	3	1	1	1	1	2	1	2	1	2	1208	1	0	41	157	16.63	1	68	0	#NULL!	0	84	107	1	0	65	1	0	0	0	77	4
1	4	1	2	1	3	2	1	2	2	3	3	3	1	1	1	3	3	1	1	1	1	1	3	1	2	1	2	1731	1	0	67	160	26.17	3	82	0	#NULL!	0	95	129	2	0	87	2	0	0	0	63	4
2	4	4	1	1	2	1	1	2	2	3	3	3	1	1	1	3	3	2	1	1	2	1	3	1	2	0	2	2254	1	0	59	160	23.05	3	83	#NULL!	1	1	97	124	2	0	77	1	0	0	0	60	4
1	4	2	2	1	3	1	1	2	2	2	3	3	1	1	1	3	3	3	2	2	1	1	3	1	1	0	2	358	2	0	56.2	155	23.39	3	74	0	#NULL!	0	97	122	2	0	81	2	0	0	0	60	4
2	3	1	2	1	2	1	1	2	1	2	1	1	1	1	1	2	3	3	1	1	1	1	3	1	1	0	2	881	1	0	65	145	30.92	3	85	#NULL!	1	1	100	111	1	0	73	1	0	0	0	50	3
2	2	4	1	2	2	3	1	2	2	2	1	1	1	2	2	2	2	2	1	1	3	1	3	1	1	0	2	1404	1	0	55	145	26.16	3	86	#NULL!	1	1	99	131	2	0	89	2	0	0	0	40	2
2	5	3	1	1	1	2	1	2	2	3	3	3	1	1	1	2	2	3	1	1	1	1	1	1	1	0	2	1927	1	0	45	142	22.32	2	83	#NULL!	1	1	96	148	3	1	82	2	0	1	1	70	4
2	2	2	2	1	2	1	2	2	1	2	3	3	2	2	2	3	2	1	1	1	2	1	3	2	1	0	2	493	1	0	58.5	141	29.43	3	90	#NULL!	1	1	101	135	2	0	75	1	0	0	0	49	2
2	3	1	2	1	3	2	1	3	2	3	1	1	1	1	1	3	3	3	1	1	1	1	1	2	1	0	2	1016	1	0	51	150	22.67	2	79	#NULL!	0	0	95	135	2	0	99	3	1	1	1	55	3
2	3	2	2	1	2	1	1	3	2	3	3	3	2	2	2	3	3	3	2	2	1	1	1	2	1	0	2	1539	2	0	39.8	145	18.93	2	68	#NULL!	0	0	78	117	1	0	84	2	0	0	0	50	3
2	4	5	1	1	2	1	1	2	2	2	1	3	1	1	1	2	2	2	1	1	1	1	1	2	1	0	2	2062	1	0	45	143	22.01	2	80	#NULL!	1	1	85	123	2	0	72	1	0	0	0	69	4
2	3	6	1	1	2	1	1	3	2	3	3	3	2	2	2	3	3	3	2	2	1	1	1	2	1	0	2	2385	2	0	39.8	145	18.93	2	68	#NULL!	0	0	78	117	1	0	84	2	0	0	0	50	3
1	5	2	2	3	2	2	1	2	1	2	1	1	2	2	1	3	3	3	1	2	1	3	1	2	1	1	2	485	2	0	58	163	21.83	2	74	0	#NULL!	0	94	117	1	0	82	2	0	0	0	72	4
2	1	1	2	3	1	3	1	2	2	2	2	1	1	1	2	2	2	2	1	1	1	1	3	2	1	1	2	1008	1	0	62	150	27.56	3	94	#NULL!	1	1	102	148	3	1	92	3	1	2	1	34	1
2	4	1	1	1	1	1	1	2	1	2	3	3	1	1	1	2	2	2	1	1	1	1	1	2	1	1	2	1531	1	0	47	147	21.75	2	81	#NULL!	1	1	95	141	3	1	94	3	1	2	1	66	4
2	4	6	1	1	1	1	1	2	1	2	3	3	1	1	1	2	2	2	1	1	1	1	1	2	1	1	2	2377	1	0	47	147	21.75	2	81	#NULL!	1	1	95	141	3	1	94	3	1	2	1	66	4
1	5	6	2	3	2	2	1	2	1	2	1	1	2	2	1	3	3	3	1	2	1	1	1	2	1	1	2	2397	2	0	58	163	21.83	2	74	0	#NULL!	0	94	117	1	0	82	2	0	0	0	72	4
2	1	2	2	3	1	2	2	2	2	2	1	1	1	1	2	3	1	1	1	1	3	2	3	1	1	0	2	480	1	0	58	150	25.78	3	84	#NULL!	1	1	100	187	3	1	92	3	1	2	1	30	1
1	3	1	2	1	3	2	1	2	1	2	3	3	1	1	2	2	2	2	1	1	1	1	3	1	1	1	2	1003	1	0	66	165	24.24	3	76	0	#NULL!	0	90	114	1	0	83	2	0	0	0	54	3
2	5	1	2	1	1	1	1	2	2	3	3	3	1	1	1	2	2	2	3	1	1	1	3	1	1	0	2	1526	1	0	65	155	27.06	3	82	#NULL!	1	1	105	122	2	0	77	1	0	0	0	79	4
1	3	3	1	1	2	1	1	2	2	2	1	1	1	1	1	2	2	2	1	1	3	1	3	1	1	1	2	2049	1	0	64	162	24.39	3	82	0	#NULL!	0	93	120	2	0	81	2	0	0	0	56	3
2	1	6	2	3	1	2	2	2	2	2	1	1	1	1	2	3	1	1	1	1	3	2	3	1	1	0	2	2392	1	0	58	150	25.78	3	84	#NULL!	1	1	100	187	3	1	92	3	1	2	1	30	1
1	4	5	2	1	2	1	1	2	3	2	3	3	2	1	1	3	3	3	1	1	1	1	1	2	1	1	2	263	1	0	42.7	151	18.73	2	64	0	#NULL!	0	84	167	3	1	70	1	0	1	1	62	4
1	1	5	1	3	2	1	2	2	1	2	1	1	1	2	1	3	3	3	1	1	3	2	3	2	1	1	2	786	1	0	85	165	31.22	3	98	1	#NULL!	1	106	127	2	0	78	1	0	0	0	36	1
2	3	4	1	1	1	3	1	2	1	2	1	1	1	1	1	3	3	3	1	1	1	1	1	2	1	1	2	1309	1	0	50	150	22.22	2	72	#NULL!	0	0	85	146	3	1	92	3	1	2	1	53	3
2	3	3	2	1	2	1	1	2	1	2	1	3	2	1	1	2	3	2	2	1	1	1	3	2	1	1	2	1832	1	0	60	149	27.03	3	90	#NULL!	1	1	97	130	2	0	80	2	0	0	0	50	3
2	2	2	2	1	2	1	1	2	1	2	1	1	1	1	2	3	3	2	2	2	1	1	3	2	2	0	2	489	2	0	54	145	25.68	3	81	#NULL!	1	1	96	148	3	1	91	3	1	2	1	40	2
2	2	1	2	1	3	1	1	2	1	2	1	1	1	1	1	2	2	2	2	1	1	1	1	2	2	0	2	1012	1	0	45	150	20	2	68	#NULL!	0	0	90	144	3	1	90	3	1	2	1	40	2
2	5	1	1	1	3	2	1	2	2	2	1	1	2	2	1	2	2	2	1	1	3	1	1	2	2	0	2	1535	1	0	50	150	22.22	2	63	#NULL!	0	0	91	115	1	0	75	1	0	0	0	70	4
1	1	4	1	1	2	2	1	2	1	2	1	2	2	2	1	1	1	1	2	1	3	3	3	2	2	0	2	2058	1	0	70	172	23.66	3	81	0	#NULL!	0	99	120	2	0	79	1	0	0	0	39	1
2	5	6	1	1	3	2	1	2	2	2	1	1	2	2	1	2	2	2	1	1	3	1	1	2	2	0	2	2381	1	0	50	150	22.22	2	63	#NULL!	0	0	91	115	1	0	75	1	0	0	0	70	4
2	1	4	1	1	2	3	2	2	1	2	1	1	1	1	1	2	3	1	1	1	1	1	3	2	2	0	2	2421	1	0	78.6	149	35.4	3	94	#NULL!	1	1	112	128	2	0	70	1	0	0	0	33	1
2	4	1	2	1	2	1	1	2	3	3	1	3	1	1	2	3	1	2	1	1	2	2	2	1	1	0	2	127	1	0	33	147	15.27	1	75	#NULL!	0	0	88	134	2	0	83	2	0	0	0	63	4
1	1	6	2	1	2	1	1	1	1	4	1	1	2	1	3	1	1	1	1	1	1	1	1	1	1	1	2	650	1	0	51	151	22.37	2	78	0	#NULL!	0	84	149	3	1	85	2	0	1	1	34	1
2	4	1	1	1	1	1	2	2	2	3	3	3	1	1	1	2	2	2	1	1	1	1	1	1	1	0	2	1173	1	0	40	144	19.29	2	78	#NULL!	0	0	83	152	3	1	81	2	0	1	1	62	4
1	4	1	2	1	2	1	1	2	1	2	3	3	1	1	2	3	3	3	1	1	1	1	3	1	1	1	2	1696	1	0	75	164	27.89	3	91	1	#NULL!	1	98	103	1	0	66	1	0	0	0	67	4
1	3	3	2	1	3	1	1	2	2	2	1	1	2	2	1	1	1	1	1	1	1	1	3	1	1	1	2	2219	1	0	70	172	23.66	3	90	1	#NULL!	1	102	118	1	0	93	3	1	1	1	51	3
2	3	2	2	1	3	1	2	2	1	2	1	1	1	1	2	1	1	1	1	2	1	1	3	1	1	0	2	422	2	0	51	140	26.02	3	87	#NULL!	1	1	81	126	2	0	79	1	0	0	0	52	3
2	2	1	2	1	1	3	1	2	2	2	1	1	1	1	1	3	3	3	1	1	1	1	3	1	1	0	2	945	1	0	55	146	25.8	3	77	#NULL!	0	0	99	151	3	1	95	3	1	2	1	47	2
2	4	3	1	1	3	1	1	2	2	3	3	3	1	1	2	3	3	3	1	1	1	1	2	1	1	0	2	1468	1	0	35	140	17.86	1	73	#NULL!	0	0	79	131	2	0	72	1	0	0	0	65	4
1	1	6	1	2	2	2	1	2	1	2	3	3	1	1	3	2	2	2	1	1	1	1	1	1	1	1	2	1991	1	0	56	160	21.88	2	74	0	#NULL!	0	96	141	3	1	77	1	0	1	1	39	1
2	2	6	2	1	1	3	1	2	2	2	1	1	1	1	1	3	3	3	1	1	1	1	3	1	1	0	2	2360	1	0	55	146	25.8	3	77	#NULL!	0	0	99	151	3	1	95	3	1	2	1	47	2
1	4	6	1	1	2	1	2	2	2	2	3	3	2	2	1	1	3	1	1	1	1	1	1	1	1	1	2	678	1	0	55	159	21.76	2	77	0	#NULL!	0	85	125	2	0	79	1	0	0	0	65	4
2	1	2	1	2	2	1	1	2	1	2	3	1	1	1	1	3	3	2	1	1	3	1	3	1	1	1	2	1724	1	0	52	149	23.42	3	75	#NULL!	0	0	95	154	3	1	92	3	1	2	1	37	1
1	2	5	2	1	2	1	2	2	2	2	1	1	2	2	1	3	3	3	1	1	3	2	3	2	2	1	2	260	1	0	64.6	165	23.73	3	79	0	#NULL!	0	100	149	3	1	95	3	1	2	1	45	2
2	2	5	1	2	2	1	1	2	1	2	1	1	1	1	2	2	2	2	1	1	3	2	1	2	2	1	2	783	1	0	42	145	19.98	2	62	#NULL!	0	0	88	127	2	0	79	1	0	0	0	41	2
2	4	4	2	1	2	1	1	2	2	2	1	1	1	1	2	3	3	3	3	2	1	1	3	2	2	1	2	1306	2	0	57	154	24.03	3	84	#NULL!	1	1	94	135	2	0	54	1	0	0	0	60	4
2	3	3	2	1	3	1	2	2	1	2	1	1	1	1	1	3	3	3	1	1	1	1	3	2	2	1	2	1829	1	0	52	144	25.08	3	85	#NULL!	1	1	97	145	3	1	98	3	1	2	1	53	3
2	2	6	1	1	3	1	1	2	1	2	3	3	1	1	1	2	2	2	1	1	2	2	1	1	2	0	2	691	1	0	55	155	22.89	2	82	#NULL!	1	1	94	146	3	1	90	3	1	2	1	46	2
2	3	1	2	1	3	2	1	3	3	4	1	1	2	1	1	3	3	3	3	2	1	1	1	1	2	0	2	168	2	0	51	165	18.73	2	67	#NULL!	0	0	91	136	2	0	78	1	0	0	0	52	3
1	3	4	2	1	1	1	2	3	3	2	1	3	1	1	1	2	2	2	1	1	3	2	1	1	2	0	2	1214	1	0	57	167	20.44	2	82	0	#NULL!	0	98	144	3	1	84	2	0	1	1	51	3
2	1	1	2	2	3	2	1	2	1	2	1	1	1	1	1	3	3	1	1	1	1	1	3	1	2	0	2	1737	1	0	77	152	33.33	3	101	#NULL!	1	1	114	108	1	0	72	1	0	0	0	39	1
2	2	2	1	1	1	2	1	1	1	4	1	1	1	1	1	3	3	3	1	1	2	1	3	1	2	0	2	2260	1	0	44	135	24.14	3	85	#NULL!	1	1	80	152	3	1	78	1	0	1	1	49	2
1	4	2	2	2	2	1	1	2	1	2	3	2	2	2	2	2	3	2	2	2	1	1	3	1	1	0	2	361	2	0	60.9	159	24.09	3	81	0	#NULL!	0	96	139	2	0	80	2	0	0	0	60	4
2	3	1	2	1	3	1	1	2	3	2	1	1	1	1	1	1	1	1	1	1	1	1	3	1	1	0	2	884	1	0	55	140	28.06	3	92	#NULL!	1	1	103	126	2	0	65	1	0	0	0	54	3
2	1	4	1	3	1	3	1	2	2	4	3	3	1	2	2	2	2	2	1	1	3	2	3	1	1	0	2	1407	1	0	65	159	25.71	3	84	#NULL!	1	1	106	97	1	0	63	1	0	0	0	35	1
2	2	3	1	1	3	1	1	2	2	2	1	1	1	1	1	2	2	2	1	1	1	1	3	1	1	0	2	1930	1	1	48	140	24.49	3	75	#NULL!	0	0	93	141	3	1	80	2	0	1	1	46	2
2	3	5	2	1	3	1	1	1	2	4	1	1	1	1	2	3	3	1	2	2	1	1	3	2	1	1	2	253	2	0	70.6	155	29.39	3	97	#NULL!	1	1	104	131	2	0	72	1	0	0	0	55	3
1	4	5	1	2	2	1	2	2	3	2	3	3	1	1	3	1	2	2	1	1	1	1	1	2	1	1	2	776	1	0	58	160	22.66	2	80	0	#NULL!	0	95	128	2	0	67	1	0	0	0	61	4
2	4	4	1	1	3	1	2	2	2	2	3	3	1	1	1	3	3	3	1	1	1	1	3	2	1	1	2	1299	1	0	58	145	27.59	3	90	#NULL!	1	1	100	122	2	0	89	2	0	0	0	67	4
2	2	1	2	1	1	3	1	2	2	2	1	1	1	1	1	3	3	3	1	1	1	1	2	2	1	1	2	1822	1	0	30	145	14.27	1	62	#NULL!	0	0	80	139	2	0	95	3	1	1	1	44	2
2	4	4	1	1	2	1	1	2	1	2	1	1	1	1	2	2	2	2	1	1	1	1	1	2	2	0	2	2479	1	0	48	150	21.33	2	71	#NULL!	0	0	90	144	3	1	88	2	0	1	1	62	4
2	4	1	2	1	1	1	1	2	1	2	3	3	2	1	1	3	3	1	1	2	1	1	3	1	2	0	2	31	2	0	66.1	142	32.78	3	85	#NULL!	1	1	100	130	2	0	79	1	0	0	0	66	4
2	4	1	1	1	2	1	1	2	2	2	1	1	1	1	2	3	3	2	1	1	2	1	2	1	2	0	2	554	1	0	31	135	17.01	1	66	#NULL!	0	0	77	131	2	0	80	2	0	0	0	67	4
2	2	1	2	1	3	1	1	2	2	4	3	3	1	1	1	1	1	3	2	2	1	1	3	1	2	0	2	1077	2	0	57	140	29.08	3	83	#NULL!	1	1	96	105	1	0	71	1	0	0	0	48	2
2	3	1	2	1	2	1	1	2	2	2	1	2	1	1	1	3	3	3	1	1	1	1	3	1	2	0	2	1600	1	0	49	145	23.31	3	83	#NULL!	1	1	89	133	2	0	84	2	0	0	0	57	3
1	4	5	1	1	2	3	1	2	1	2	1	1	2	2	1	2	2	2	1	1	1	1	1	1	2	0	2	2123	1	0	53	160	20.7	2	80	0	#NULL!	0	94	121	2	0	75	1	0	0	0	62	4
1	5	2	1	1	1	1	1	3	1	3	3	3	2	2	1	2	3	1	1	1	1	1	1	2	2	0	2	416	1	0	58.2	160	22.73	2	86	0	#NULL!	0	93	121	2	0	78	1	0	0	0	70	4
1	2	1	2	1	3	2	1	2	3	2	3	3	2	2	1	1	2	2	1	1	1	1	3	2	2	0	2	939	1	0	79	157	32.05	3	99	1	#NULL!	1	108	122	2	0	78	1	0	0	0	48	2
2	4	3	1	1	1	1	1	3	1	3	1	1	1	1	2	3	3	2	1	1	1	1	3	2	2	0	2	1462	1	0	47	140	23.98	3	88	#NULL!	1	1	94	121	2	0	64	1	0	0	0	64	4
1	4	3	1	1	2	1	1	2	2	2	1	1	1	1	3	2	2	2	1	1	3	2	3	2	2	0	2	1985	1	0	63	145	29.96	3	91	1	#NULL!	1	105	122	2	0	80	2	0	0	0	61	4
1	2	6	2	1	3	2	1	2	3	2	3	3	2	2	1	1	2	2	1	1	1	1	3	2	2	0	2	2354	1	0	79	157	32.05	3	99	1	#NULL!	1	108	122	2	0	78	1	0	0	0	48	2
2	2	6	1	2	2	1	2	2	2	2	1	1	2	2	1	1	1	1	1	1	3	1	3	2	2	0	2	2378	1	0	61.1	151	26.8	3	80	#NULL!	1	1	97	118	1	0	69	1	0	0	0	46	2
2	2	2	2	1	3	1	2	2	2	2	1	1	1	1	1	1	3	1	2	2	1	1	3	2	2	1	2	256	2	0	56.9	151	24.96	3	78	#NULL!	0	0	97	108	1	0	79	1	0	0	0	44	2
2	3	5	1	1	2	1	2	2	2	2	1	1	1	1	1	2	2	2	1	1	3	3	3	2	2	1	2	779	1	0	65	150	28.89	3	97	#NULL!	1	1	100	159	3	1	94	3	1	2	1	53	3
2	1	4	1	1	2	1	2	1	2	1	1	1	1	1	1	3	3	3	1	1	1	1	3	2	2	1	2	1302	1	0	75	157	30.43	3	98	#NULL!	1	1	108	133	2	0	73	1	0	0	0	33	1
1	2	3	2	1	3	1	1	2	1	4	2	3	2	2	1	3	3	3	1	1	3	1	2	2	2	1	2	1825	1	0	40	155	16.65	1	64	0	#NULL!	0	83	122	2	0	90	3	1	1	1	47	2
1	3	3	1	1	3	3	1	1	1	3	1	1	2	2	2	3	3	3	1	1	1	1	1	1	2	0	2	2177	1	0	60	165	22.04	2	87	0	#NULL!	0	93	110	1	0	71	1	0	0	0	59	3
1	3	1	2	1	1	1	1	1	1	1	3	3	1	2	1	2	2	2	2	1	1	1	3	1	2	0	2	85	1	0	70	161	27.01	3	98	1	#NULL!	1	105	127	2	0	90	3	1	1	1	53	3
2	4	6	1	1	1	1	1	2	3	2	2	1	1	1	1	1	3	3	1	1	1	1	3	1	2	0	2	608	1	0	48	144	23.15	3	86	#NULL!	1	1	102	119	1	0	61	1	0	0	0	63	4
2	6	3	1	1	1	1	1	1	1	1	3	3	1	1	1	3	3	3	1	1	1	1	1	1	2	0	2	1131	1	0	47	150	20.89	2	82	#NULL!	1	1	99	120	2	0	80	2	0	0	0	88	4
2	2	5	1	1	3	1	2	2	1	2	1	1	2	2	1	2	3	2	1	1	3	2	3	1	2	0	2	1654	1	0	55	150	24.44	3	76	#NULL!	0	0	100	103	1	0	80	2	0	0	0	42	2
1	3	3	2	1	1	1	1	1	1	1	3	3	1	2	1	2	2	2	2	1	1	1	3	1	2	0	2	2545	1	0	70	161	27.01	3	98	1	#NULL!	1	105	127	2	0	90	3	1	1	1	53	3
2	2	1	2	1	3	1	2	2	2	4	1	1	1	1	1	3	3	3	1	1	3	1	3	1	1	0	2	172	1	0	58	150	25.78	3	82	#NULL!	1	1	98	123	2	0	65	1	0	0	0	42	2
1	4	6	1	1	2	1	2	2	2	2	3	3	2	2	1	1	2	2	1	1	1	1	1	1	1	1	2	695	1	0	55	163	20.7	2	71	0	#NULL!	0	84	124	2	0	75	1	0	0	0	63	4
1	4	1	1	1	3	2	1	2	2	3	1	3	1	1	1	2	2	2	1	1	3	2	1	1	1	1	2	1218	1	0	58	160	22.66	2	64	0	#NULL!	0	77	159	3	1	90	3	1	2	1	66	4
2	4	1	2	1	2	1	1	3	1	4	3	3	1	1	1	2	2	2	3	2	1	3	1	1	1	0	2	1741	2	0	47	153	20.08	2	86	#NULL!	1	1	88	133	2	0	82	2	0	0	0	64	4
2	4	6	1	1	1	1	1	2	2	2	3	3	1	1	1	1	1	2	2	1	1	1	3	1	1	0	2	2264	1	0	56	145	26.63	3	96	#NULL!	1	1	93	108	1	0	77	1	0	0	0	66	4
1	4	1	2	1	3	2	1	2	2	3	3	3	1	1	1	3	3	1	1	1	1	1	3	1	1	1	2	88	1	0	67	160	26.17	3	82	0	#NULL!	0	95	121	2	0	91	3	1	1	1	63	4
2	2	6	1	2	4	3	2	2	2	2	1	1	1	1	1	2	3	3	1	1	3	3	3	1	1	0	2	611	1	0	53	151	23.24	3	78	#NULL!	0	0	99	126	2	0	76	1	0	0	0	45	2
2	5	3	1	1	1	1	1	1	1	1	3	3	1	1	1	2	3	3	1	1	1	1	1	1	1	0	2	1134	1	0	43	145	20.45	2	89	#NULL!	1	1	92	123	2	0	76	1	0	0	0	75	4
2	4	5	2	1	1	3	1	2	2	1	3	3	1	1	1	3	3	3	1	1	1	1	1	1	1	0	2	1657	1	0	56	160	21.88	2	68	#NULL!	0	0	98	119	1	0	74	1	0	0	0	63	4
2	4	3	1	1	1	3	1	2	2	2	1	1	1	1	1	3	3	3	1	1	1	1	1	1	1	0	2	2180	1	0	48	145	22.83	2	77	#NULL!	0	0	94	128	2	0	81	2	0	0	0	61	4
2	3	5	1	1	2	1	2	2	2	2	1	1	1	2	1	3	2	2	1	2	2	3	3	2	1	1	2	334	2	0	51	145	24.26	3	76	#NULL!	0	0	97	104	1	0	65	1	0	0	0	54	3
1	3	1	2	1	2	3	2	3	1	3	1	1	1	2	3	1	1	3	1	1	1	1	1	2	1	1	2	857	1	0	52	155	21.64	2	79	0	#NULL!	0	85	121	2	0	81	2	0	0	0	55	3
2	3	4	1	1	2	1	1	2	1	2	1	1	1	1	1	3	3	3	1	1	2	1	1	2	1	1	2	1380	1	0	56	157	22.72	2	81	#NULL!	1	1	99	131	2	0	89	2	0	0	0	53	3
1	5	5	1	1	2	1	1	2	1	3	1	1	1	1	3	2	2	2	1	1	2	1	3	2	1	1	2	1903	1	0	48	140	24.49	3	75	0	#NULL!	0	93	134	2	0	83	2	0	0	0	72	4
1	2	2	1	2	2	1	2	2	2	2	3	1	2	2	1	3	3	3	1	2	2	1	1	1	1	1	2	66	2	0	57	161	21.99	2	73	0	#NULL!	0	86	112	1	0	65	1	0	0	0	40	2
2	1	6	2	1	3	1	1	2	2	4	1	1	1	1	2	2	2	2	1	1	1	1	1	1	1	0	2	589	1	0	47	158	18.83	2	76	#NULL!	0	0	99	129	2	0	68	1	0	0	0	39	1
2	2	5	2	1	3	3	2	2	1	2	3	3	1	1	1	3	2	2	3	1	1	1	3	1	1	0	2	1635	1	0	50	145	23.78	3	70	#NULL!	0	0	94	124	2	0	76	1	0	0	0	42	2
1	2	2	2	2	2	1	2	2	2	2	1	1	2	2	1	1	1	1	1	1	1	1	1	2	2	0	2	448	1	0	53.4	166	19.38	2	75	0	#NULL!	0	90	151	3	1	93	3	1	2	1	49	2
2	2	1	2	1	1	3	1	2	1	2	1	1	1	1	1	2	2	2	1	1	1	1	1	2	2	0	2	971	1	0	52	152	22.51	2	76	#NULL!	0	0	94	122	2	0	81	2	0	0	0	44	2
2	2	2	1	1	3	1	2	2	1	2	1	1	2	2	1	2	3	2	1	1	3	2	3	2	2	0	2	1494	1	0	55	150	24.44	3	76	#NULL!	0	0	100	128	2	0	68	1	0	0	0	42	2
1	3	5	1	1	2	1	1	2	2	2	1	1	2	2	1	2	2	2	1	1	1	1	1	2	2	0	2	2017	1	0	47	152	20.34	2	74	0	#NULL!	0	88	95	1	0	59	1	0	0	0	50	3
1	5	2	1	1	1	1	1	2	1	2	3	3	2	1	1	1	3	1	1	1	3	1	1	1	2	1	2	2173	1	0	49	159	19.38	2	81	0	#NULL!	0	90	133	2	0	75	1	0	0	0	78	4
2	3	4	2	1	3	1	2	2	2	2	1	1	1	1	2	3	3	1	1	1	1	1	3	2	2	1	2	2453	1	0	62	154	26.14	3	97	#NULL!	1	1	110	113	1	0	76	1	0	0	0	50	3
2	3	2	2	1	2	1	2	3	1	3	3	3	1	1	3	3	3	1	1	1	1	1	1	1	2	0	2	373	1	0	50	151	21.93	2	66	#NULL!	0	0	90	139	2	0	95	3	1	1	1	58	3
2	2	1	1	1	3	2	2	2	2	2	1	1	1	1	2	2	3	3	1	1	1	1	3	1	2	0	2	896	1	0	55	147	25.45	3	87	#NULL!	1	1	102	184	3	1	91	3	1	2	1	49	2
2	1	3	1	1	2	1	2	2	2	2	3	3	1	1	3	3	3	3	1	1	1	1	1	1	2	0	2	1419	1	0	52	151	22.81	2	87	#NULL!	1	1	94	131	2	0	84	2	0	0	0	36	1
1	3	3	1	1	3	1	1	2	2	2	3	3	1	1	1	2	2	2	2	1	1	1	3	1	2	1	2	1942	1	0	60	160	23.44	3	78	0	#NULL!	0	98	127	2	0	85	2	0	0	0	53	3
2	4	5	2	2	1	1	1	2	2	2	1	1	1	1	1	3	3	3	1	1	1	1	3	2	2	0	2	275	1	0	63	155	26.22	3	88	#NULL!	1	1	97	154	3	1	94	3	1	2	1	63	4
2	1	4	1	3	2	1	1	1	2	4	1	1	1	2	2	2	2	2	1	1	2	2	1	2	2	0	2	1321	1	0	54	158	21.63	2	65	#NULL!	0	0	98	117	1	0	69	1	0	0	0	36	1
2	4	5	1	2	2	1	2	3	1	2	3	3	2	1	1	2	3	2	1	1	2	1	3	2	2	0	2	1844	1	0	60	152	25.97	3	88	#NULL!	1	1	93	116	1	0	71	1	0	0	0	67	4
2	1	3	1	3	2	1	1	1	2	4	1	1	1	2	2	2	2	2	1	1	2	2	1	2	2	0	2	2494	1	0	54	158	21.63	2	65	#NULL!	0	0	98	117	1	0	69	1	0	0	0	36	1
2	3	2	1	1	2	1	1	3	2	3	3	3	2	2	2	3	3	3	2	2	1	1	1	1	1	0	2	56	2	0	39.8	145	18.93	2	68	#NULL!	0	0	78	129	2	0	79	1	0	0	0	50	3
2	5	6	2	1	1	1	1	3	1	3	1	1	1	1	1	1	1	1	1	2	3	1	2	1	1	0	2	579	2	0	30	135	16.46	1	69	#NULL!	0	0	82	152	3	1	82	2	0	1	1	79	4
1	2	1	2	1	3	1	1	2	2	2	2	1	2	2	2	3	3	3	1	1	1	2	1	1	1	1	2	1102	1	0	56	170	19.38	2	74	0	#NULL!	0	91	123	2	0	60	1	0	0	0	40	2
2	3	5	2	1	2	2	2	2	1	2	3	3	1	1	1	2	2	2	1	1	1	1	3	1	1	0	2	1625	1	0	54	152	23.37	3	82	#NULL!	1	1	90	124	2	0	76	1	0	0	0	50	3
2	3	4	1	1	1	2	2	3	1	3	3	3	1	1	1	1	1	1	1	1	1	1	1	1	1	0	2	2148	1	0	53.3	155	22.19	2	77	#NULL!	0	0	97	135	2	0	81	2	0	0	0	52	3
1	2	4	1	3	2	3	1	2	2	2	1	1	1	1	2	2	3	2	1	1	3	1	3	1	1	1	2	2434	1	0	65	159	25.71	3	79	0	#NULL!	0	96	107	1	0	65	1	0	0	0	46	2
1	6	1	2	1	1	1	1	1	2	3	1	1	1	1	1	3	3	3	3	2	1	1	1	1	1	1	2	187	4	0	50	151	21.93	2	82	0	#NULL!	0	93	129	2	0	49	1	0	0	0	84	4
2	1	6	1	1	2	2	1	2	1	3	1	1	1	2	1	3	3	2	1	1	2	1	3	1	1	1	2	710	1	0	60	150	26.67	3	78	#NULL!	0	0	96	176	3	1	92	3	1	2	1	38	1
1	4	4	1	1	1	1	1	2	1	3	3	1	1	2	1	1	1	2	1	1	3	2	3	1	1	1	2	1233	1	0	73	162	27.82	3	101	1	#NULL!	1	112	127	2	0	79	1	0	0	0	60	4
1	2	1	2	1	3	2	1	2	1	3	1	1	1	1	2	3	3	3	1	1	1	1	3	1	1	1	2	1756	1	0	87	165	31.96	3	95	1	#NULL!	1	104	128	2	0	87	2	0	0	0	43	2
2	3	3	1	1	1	3	2	2	1	1	1	1	1	1	1	3	3	3	3	1	1	1	3	1	1	1	2	2279	1	0	53	148	24.2	3	74	#NULL!	0	0	93	121	2	0	80	2	0	0	0	52	3
2	2	1	2	1	3	1	1	2	2	2	1	1	1	1	1	2	2	2	1	1	1	1	3	2	2	0	2	1071	1	0	70	155	29.14	3	94	#NULL!	1	1	107	129	2	0	61	1	0	0	0	47	2
2	1	1	2	1	2	1	2	2	1	2	3	3	1	1	1	3	3	3	1	1	3	1	1	2	2	0	2	1594	1	0	55	155	22.89	2	77	#NULL!	0	0	93	123	2	0	60	1	0	0	0	39	1
2	2	2	1	2	2	1	2	2	2	2	1	1	1	1	2	3	2	2	1	1	3	1	1	2	2	0	2	2117	1	0	55	155	22.89	2	82	#NULL!	1	1	96	154	3	1	91	3	1	2	1	40	2
2	2	3	1	1	2	1	2	2	1	2	1	2	1	1	1	3	3	1	1	1	2	2	3	2	2	0	2	2550	1	0	52.8	150	23.47	3	75	#NULL!	0	0	90	116	1	0	70	1	0	0	0	49	2
2	1	2	1	2	2	1	1	2	1	2	3	1	1	1	1	3	3	2	1	1	3	1	3	1	2	0	2	81	1	0	52	149	23.42	3	75	#NULL!	0	0	95	144	3	1	91	3	1	2	1	37	1
1	5	6	1	1	1	1	1	2	2	2	1	1	1	2	1	1	3	3	1	1	1	1	1	1	2	1	2	604	1	0	58	167	20.8	2	88	0	#NULL!	0	92	137	2	0	83	2	0	0	0	73	4
2	5	3	1	1	1	2	1	3	1	4	3	3	1	1	1	3	3	3	1	1	1	1	2	1	2	0	2	1127	1	0	37	145	17.6	1	78	#NULL!	0	0	84	139	2	0	78	1	0	0	0	72	4
1	1	5	2	3	3	1	2	2	1	2	3	2	2	2	2	3	3	2	2	1	2	3	3	1	2	1	2	1650	1	0	65	161	25.08	3	86	0	#NULL!	0	100	129	2	0	77	1	0	0	0	30	1
2	1	3	1	2	2	1	1	2	1	2	3	1	1	1	1	3	3	2	1	1	3	1	3	1	2	0	2	2541	1	0	52	149	23.42	3	75	#NULL!	0	0	95	144	3	1	91	3	1	2	1	37	1
1	4	2	2	1	3	1	1	2	1	2	1	3	1	1	1	3	3	3	2	2	1	1	1	1	1	1	2	421	2	0	52	161	20.06	2	75	0	#NULL!	0	88	136	2	0	89	2	0	0	0	61	4
2	4	1	2	1	3	1	2	2	3	2	1	1	1	1	1	2	2	2	1	1	1	3	1	1	1	0	2	944	1	0	45	145	21.4	2	81	#NULL!	1	1	87	122	2	0	89	2	0	0	0	62	4
2	4	3	1	1	3	1	2	2	3	2	1	1	1	1	1	3	3	2	2	1	1	1	2	1	1	0	2	1467	1	0	35	138	18.38	1	79	#NULL!	0	0	82	110	1	0	70	1	0	0	0	61	4
2	1	3	1	1	2	1	2	2	1	2	1	1	1	1	3	3	2	2	1	1	3	1	3	1	1	0	2	1990	1	0	60	160	23.44	3	78	#NULL!	0	0	98	138	2	0	84	2	0	0	0	30	1
2	4	6	2	1	3	2	2	2	3	2	1	1	1	1	1	2	2	2	1	1	1	3	1	1	1	0	2	2359	1	0	45	145	21.4	2	81	#NULL!	1	1	87	122	2	0	89	2	0	0	0	62	4
1	3	2	2	1	2	1	1	2	2	2	1	1	1	1	1	3	3	3	2	2	1	1	3	1	1	0	2	355	2	0	68.3	171	23.36	3	88	0	#NULL!	0	95	133	2	0	73	1	0	0	0	59	3
2	1	1	2	1	2	1	1	3	1	3	2	1	1	1	2	2	2	2	2	1	3	1	1	1	1	0	2	878	1	0	47	156	19.31	2	61	#NULL!	0	0	90	135	2	0	81	2	0	0	0	36	1
2	2	4	1	2	2	3	1	2	1	2	1	2	1	1	1	2	2	2	1	1	2	2	3	1	1	0	2	1401	1	0	51	148	23.28	3	79	#NULL!	0	0	95	124	2	0	77	1	0	0	0	41	2
2	3	2	2	1	2	1	2	2	2	1	1	1	1	1	2	3	3	3	1	1	1	1	1	1	1	0	2	456	1	0	44	140	22.45	2	70	#NULL!	0	0	92	148	3	1	91	3	1	2	1	57	3
2	5	1	2	1	1	2	1	2	1	2	3	3	1	1	1	2	2	2	1	1	1	1	1	1	1	0	2	979	1	0	48	150	21.33	2	74	#NULL!	0	0	92	128	2	0	83	2	0	0	0	73	4
2	2	2	2	3	2	1	2	2	2	2	1	1	2	2	2	3	3	3	1	2	1	1	3	1	1	0	2	1502	2	0	65.1	155	27.1	3	99	#NULL!	1	1	100	147	3	1	80	2	0	1	1	41	2
1	2	3	1	1	3	2	1	2	2	2	3	3	1	1	1	2	2	2	1	1	1	1	3	1	1	1	2	2025	1	0	73	167	26.18	3	95	1	#NULL!	1	105	106	1	0	81	2	0	0	0	43	2
2	2	2	2	1	1	3	2	3	2	3	3	3	1	1	1	2	2	2	2	2	1	1	2	1	1	0	2	437	2	0	30	142	14.88	1	56	#NULL!	0	0	75	159	3	1	81	2	0	1	1	40	2
2	2	1	2	1	3	2	1	2	2	2	3	3	1	1	1	3	3	3	1	1	1	1	3	1	1	0	2	960	1	0	68	155	28.3	3	93	#NULL!	1	1	107	138	2	0	84	2	0	0	0	42	2
1	6	3	1	1	1	1	1	2	2	3	3	3	1	1	1	3	3	3	1	1	1	1	3	1	1	1	2	1483	1	0	72	160	28.13	3	84	0	#NULL!	0	102	120	2	0	63	1	0	0	0	100	4
1	4	3	1	1	2	2	1	2	2	2	1	1	2	1	2	2	2	2	1	1	1	1	1	1	1	1	2	2006	1	0	49	154	20.66	2	71	0	#NULL!	0	91	110	1	0	79	1	0	0	0	60	4
1	3	4	1	1	4	1	1	2	1	2	3	1	2	2	1	2	2	2	1	1	2	1	3	2	1	1	2	1377	1	0	70	166	25.4	3	96	1	#NULL!	1	96	94	1	0	59	1	0	0	0	58	3
1	2	5	2	2	2	1	1	2	1	2	3	3	2	2	3	3	3	3	1	1	3	1	2	2	1	1	2	331	1	0	53	174	17.51	1	68	0	#NULL!	0	87	105	1	0	71	1	0	0	0	49	2
1	4	5	1	3	2	2	2	2	1	2	2	1	1	2	2	3	3	2	1	1	3	2	3	2	1	1	2	854	1	1	62	155	25.81	3	85	0	#NULL!	0	97	131	2	0	80	2	0	0	0	63	4
2	1	3	1	1	2	1	2	2	1	2	1	1	1	1	3	3	2	2	1	1	3	1	3	2	1	1	2	1900	1	0	60	160	23.44	3	78	#NULL!	0	0	98	135	2	0	75	1	0	0	0	30	1
1	1	2	1	1	3	2	1	2	2	2	3	3	2	2	2	3	3	2	1	1	1	1	1	1	1	0	2	501	1	0	60.4	165	22.19	2	79	0	#NULL!	0	97	119	1	0	86	2	0	0	0	30	1
2	3	1	2	1	3	1	1	2	2	3	1	1	1	1	1	2	2	2	1	1	1	1	1	1	1	0	2	1024	1	0	44	145	20.93	2	66	#NULL!	0	0	87	119	1	0	79	1	0	0	0	52	3
2	1	2	2	2	2	2	2	2	2	3	3	3	1	2	2	3	2	1	1	1	3	2	3	1	1	0	2	1547	1	0	73	159	28.88	3	82	#NULL!	1	1	100	140	3	1	96	3	1	2	1	35	1
1	5	5	1	1	2	2	1	2	1	2	1	1	1	1	1	3	3	3	2	2	1	1	3	1	1	0	2	2070	2	0	95	155	39.54	3	71	0	#NULL!	0	90	110	1	0	75	1	0	0	0	75	4
1	3	2	2	1	2	1	2	2	3	2	1	1	1	1	2	2	2	2	1	1	1	1	3	1	2	0	2	502	1	0	60.2	160	23.52	3	89	0	#NULL!	0	91	112	1	0	74	1	0	0	0	59	3
2	2	1	2	1	2	1	1	2	1	2	1	1	1	1	2	2	2	2	1	1	1	1	1	1	2	0	2	1025	1	0	47	155	19.56	2	68	#NULL!	0	0	93	148	3	1	81	2	0	1	1	43	2
1	5	1	1	1	2	2	1	2	2	2	1	1	2	2	1	2	2	2	1	1	3	1	1	1	2	0	2	1548	1	0	45	155	18.73	2	76	0	#NULL!	0	89	134	2	0	89	2	0	0	0	70	4
2	2	4	1	1	3	1	1	2	3	2	1	1	1	1	1	2	2	2	1	1	1	1	1	1	2	0	2	2071	1	0	50	148	22.83	2	76	#NULL!	0	0	85	155	3	1	85	2	0	1	1	43	2
1	3	2	2	1	2	1	2	2	1	2	1	1	1	1	1	1	1	1	2	1	1	1	3	2	2	0	2	486	1	0	63	150	28	3	93	1	#NULL!	1	102	112	1	0	78	1	0	0	0	52	3
2	4	1	2	1	2	1	2	2	3	2	3	3	1	1	1	2	2	2	1	1	3	1	3	2	2	0	2	1009	1	0	56	130	33.14	3	102	#NULL!	1	1	114	133	2	0	89	2	0	0	0	67	4
2	2	1	1	2	2	1	2	2	2	2	1	1	2	2	1	1	1	1	1	1	3	1	3	2	2	0	2	1532	1	0	61.1	151	26.8	3	80	#NULL!	1	1	97	118	1	0	69	1	0	0	0	46	2
2	2	3	1	1	3	2	1	3	3	3	1	1	1	1	1	2	2	2	1	1	3	2	3	2	2	0	2	2055	1	0	59	150	26.22	3	85	#NULL!	1	1	98	122	2	0	80	2	0	0	0	45	2
1	3	6	2	1	2	1	2	2	1	2	1	1	1	1	1	1	1	1	2	1	1	1	3	2	2	0	2	2398	1	0	63	150	28	3	93	1	#NULL!	1	102	112	1	0	78	1	0	0	0	52	3
2	4	1	2	1	3	1	1	2	2	2	1	1	1	1	1	3	1	2	2	2	1	1	3	1	2	0	2	139	2	0	47	140	23.98	3	76	#NULL!	0	0	88	171	3	1	61	1	0	1	1	65	4
1	4	1	2	1	2	1	1	2	1	2	3	3	1	1	2	3	3	3	1	1	1	1	3	1	2	1	2	1185	1	0	73	167	26.18	3	96	1	#NULL!	1	107	168	3	1	107	3	1	2	1	67	4
1	5	1	1	1	3	2	1	2	2	2	1	1	2	2	1	2	2	2	1	1	3	1	1	1	2	1	2	1708	1	0	45	155	18.73	2	76	0	#NULL!	0	89	111	1	0	78	1	0	0	0	70	4
2	2	3	2	1	1	1	1	2	1	2	3	3	1	1	1	2	2	2	1	1	1	1	3	1	2	0	2	2231	1	1	69	150	30.67	3	92	#NULL!	1	1	110	143	3	1	72	1	0	1	1	46	2
2	3	4	2	1	3	1	1	2	2	2	3	1	1	1	1	2	2	2	1	1	2	1	2	2	2	1	2	2469	1	0	38	144	18.33	1	65	#NULL!	0	0	83	130	2	0	88	2	0	0	0	50	3
1	3	5	1	3	1	3	1	2	1	2	1	1	2	2	3	3	3	3	1	1	3	3	1	2	1	1	2	305	1	0	54	170	18.69	2	66	0	#NULL!	0	94	153	3	1	100	3	1	2	1	54	3
1	4	5	1	1	2	1	1	2	1	2	1	1	1	2	1	3	3	2	1	1	3	3	1	2	1	1	2	828	1	0	44	152	19.04	2	71	0	#NULL!	0	84	138	2	0	87	2	0	0	0	63	4
2	4	4	1	1	1	1	1	3	1	3	3	3	1	1	1	2	3	2	1	2	1	1	1	2	1	1	2	1351	2	0	50	148	22.83	2	87	#NULL!	1	1	96	116	1	0	73	1	0	0	0	61	4
1	5	5	1	2	2	1	1	2	1	2	3	3	1	1	3	2	2	2	1	1	3	2	3	2	1	1	2	1874	1	0	65	147	30.08	3	88	0	#NULL!	0	107	120	2	0	67	1	0	0	0	77	4
2	5	4	2	1	1	1	1	2	3	2	1	1	1	1	1	2	2	2	1	1	1	1	1	1	1	0	2	2446	1	0	48	145	22.83	2	78	#NULL!	0	0	88	108	1	0	70	1	0	0	0	73	4
1	1	4	1	1	3	2	2	2	1	2	1	1	1	2	1	1	1	1	1	1	1	1	3	2	1	1	2	2419	1	0	78	160	30.47	3	91	1	#NULL!	1	101	133	2	0	82	2	0	0	0	31	1
2	2	2	2	1	2	1	2	2	2	2	1	1	1	1	2	2	3	1	1	1	3	2	3	1	2	0	2	432	1	0	53.3	150	23.69	3	75	#NULL!	0	0	98	112	1	0	78	1	0	0	0	48	2
1	4	1	2	1	3	1	1	2	2	2	3	3	2	2	1	2	3	3	1	1	1	1	1	1	2	0	2	955	1	0	51	152	22.07	2	74	0	#NULL!	0	83	123	2	0	85	2	0	0	0	60	4
2	4	3	1	1	2	1	2	2	2	2	1	1	1	1	1	3	3	2	1	1	1	1	1	1	2	0	2	1478	1	0	50	153	21.36	2	75	#NULL!	0	0	94	183	3	1	87	2	0	1	1	66	4
1	4	3	1	2	2	3	1	2	1	2	3	3	1	1	3	2	2	2	1	1	3	2	3	1	2	0	2	2001	1	0	60	150	26.67	3	89	0	#NULL!	0	100	116	1	0	78	1	0	0	0	62	4
2	3	1	2	1	2	1	1	2	2	2	1	2	1	1	1	3	3	3	1	1	1	1	3	2	2	0	2	117	1	0	49	145	23.31	3	83	#NULL!	1	1	89	117	1	0	68	1	0	0	0	57	3
1	1	6	1	3	2	1	1	3	1	3	3	3	2	1	2	2	2	2	1	1	2	1	3	2	2	1	2	640	1	0	80	169	28.01	3	94	1	#NULL!	1	105	123	2	0	66	1	0	0	0	37	1
2	4	1	1	1	1	1	1	2	1	2	3	3	2	1	1	3	3	1	1	2	1	1	2	2	2	0	2	1163	2	0	40	150	17.78	1	61	#NULL!	0	0	75	145	3	1	72	1	0	1	1	66	4
2	5	1	1	1	1	3	1	2	2	3	3	3	1	1	1	2	2	2	3	1	1	1	3	2	2	0	2	1686	1	0	65	155	27.06	3	82	#NULL!	1	1	105	150	3	1	80	2	0	1	1	79	4
1	1	6	1	3	2	1	2	2	1	4	3	3	1	2	2	2	2	2	1	1	3	3	3	2	2	1	2	2209	1	0	70	155	29.14	3	85	0	#NULL!	0	100	163	3	1	100	3	1	2	1	30	1
1	1	5	2	3	2	1	2	2	1	2	1	1	2	2	1	3	3	3	1	1	1	1	3	2	1	1	2	317	1	0	76	161	29.32	3	87	0	#NULL!	0	103	127	2	0	85	2	0	0	0	30	1
1	4	5	1	2	2	1	1	2	1	2	3	3	1	2	2	2	2	2	1	1	3	1	1	2	1	1	2	840	1	0	65	169	22.76	2	83	0	#NULL!	0	95	110	1	0	72	1	0	0	0	67	4
2	2	4	1	1	2	1	2	3	1	3	1	1	1	1	1	3	3	3	1	1	1	1	3	2	1	1	2	1363	1	0	65	152	28.13	3	85	#NULL!	1	1	106	123	2	0	72	1	0	0	0	44	2
1	1	6	1	2	2	2	1	2	1	2	3	3	1	1	3	2	2	2	1	1	1	1	2	2	1	1	2	1886	1	0	46	160	17.97	1	74	0	#NULL!	0	96	113	1	0	65	1	0	0	0	39	1
1	1	2	1	2	2	1	2	2	1	2	3	3	1	2	2	2	3	1	1	1	1	1	2	2	1	1	2	438	1	0	55.6	175	18.16	1	76	0	#NULL!	0	95	111	1	0	70	1	0	0	0	32	1
2	3	1	2	1	3	2	1	3	2	3	1	1	1	1	2	2	2	2	1	1	1	1	1	2	1	1	2	961	1	0	55	155	22.89	2	82	#NULL!	1	1	97	135	2	0	77	1	0	0	0	56	3
2	5	3	1	1	2	1	1	2	1	1	1	1	1	1	1	2	3	2	1	1	1	1	3	2	1	1	2	1484	1	0	67.7	156	27.82	3	82	#NULL!	1	1	101	97	1	0	63	1	0	0	0	75	4
2	4	4	1	1	3	1	1	2	2	2	3	3	1	1	2	2	2	2	1	1	1	1	1	2	1	1	2	2007	1	0	47	152	20.34	2	78	#NULL!	0	0	91	115	1	0	70	1	0	0	0	67	4
1	4	1	2	1	3	1	1	2	1	2	1	1	1	2	1	3	2	2	2	2	1	1	2	1	1	1	2	122	2	0	45	170	15.57	1	70	0	#NULL!	0	88	90	1	0	64	1	0	0	0	65	4
2	1	6	1	1	2	2	1	2	2	2	2	1	1	1	1	2	3	3	1	1	1	1	3	1	1	0	2	645	1	0	73	148	33.33	3	105	#NULL!	1	1	103	147	3	1	91	3	1	2	1	39	1
2	5	1	1	1	1	1	1	2	1	2	3	3	1	1	1	1	3	1	1	1	3	1	1	1	1	0	2	1168	1	0	38	132	21.81	2	77	#NULL!	0	0	82	118	1	0	65	1	0	0	0	75	4
2	4	1	1	1	1	1	1	2	1	2	3	3	1	1	1	2	2	2	1	1	1	1	1	1	1	0	2	1691	1	0	47	147	21.75	2	81	#NULL!	1	1	95	143	3	1	73	1	0	1	1	66	4
1	5	3	1	1	1	1	1	2	1	2	3	3	2	2	2	3	3	3	1	1	1	1	2	1	1	1	2	2214	1	0	41	157	16.63	1	68	0	#NULL!	0	84	124	2	0	99	3	1	1	1	70	4
2	3	5	1	1	2	1	1	2	2	2	3	3	1	1	2	2	2	2	1	1	1	1	3	2	1	1	2	248	1	0	63.6	151	27.89	3	75	#NULL!	0	0	102	110	1	0	64	1	0	0	0	53	3
2	5	5	1	1	1	1	1	2	1	2	3	3	2	1	1	2	1	2	1	1	1	1	1	2	1	1	2	771	1	0	42	141	21.13	2	75	#NULL!	0	0	91	115	1	0	79	1	0	0	0	77	4
2	4	4	1	1	2	1	2	2	1	2	1	1	1	1	1	3	3	3	2	1	1	1	3	2	1	1	2	1294	1	0	112	154	47.23	3	132	#NULL!	1	1	125	126	2	0	79	1	0	0	0	67	4
1	2	1	2	1	2	3	1	3	1	3	3	3	1	1	1	3	3	3	2	1	1	1	2	2	1	1	2	1817	1	0	47	160	18.36	1	68	0	#NULL!	0	84	155	3	1	82	2	0	1	1	46	2
2	1	5	2	3	3	1	2	2	2	2	1	1	1	1	2	3	2	1	2	1	2	2	3	2	1	1	2	314	1	0	55	144	26.52	3	71	#NULL!	0	0	97	127	2	0	84	2	0	0	0	35	1
1	1	5	1	3	2	3	1	1	1	3	1	2	2	2	2	2	2	2	1	1	1	1	1	2	1	1	2	837	1	0	47	156	19.31	2	67	0	#NULL!	0	87	142	3	1	79	1	0	1	1	37	1
2	3	4	2	1	3	1	1	2	2	2	2	1	1	1	1	2	2	2	1	1	1	1	3	2	1	1	2	1360	1	0	68	160	26.56	3	97	#NULL!	1	1	109	140	3	1	76	1	0	1	1	54	3
2	4	2	1	2	2	1	1	2	1	2	1	1	1	1	3	2	2	2	1	1	2	1	3	2	1	1	2	1883	1	0	90	155	37.46	3	110	#NULL!	1	1	113	128	2	0	74	1	0	0	0	67	4
2	2	2	2	1	2	1	1	2	1	2	1	1	1	1	1	2	3	1	2	2	1	1	3	2	1	1	2	255	2	0	58.7	150	26.09	3	77	#NULL!	0	0	103	126	2	0	80	2	0	0	0	42	2
2	1	5	2	3	2	1	1	2	1	2	3	1	1	2	2	2	2	2	2	2	2	1	3	2	1	1	2	778	2	1	76	150	33.78	3	95	#NULL!	1	1	115	122	2	0	77	1	0	0	0	36	1
2	3	4	2	1	3	1	1	2	1	2	1	1	1	1	1	3	3	3	1	1	1	1	3	2	1	1	2	1301	1	0	60	145	28.54	3	97	#NULL!	1	1	100	108	1	0	74	1	0	0	0	52	3
1	1	1	2	1	1	2	2	2	2	2	3	3	1	2	1	3	3	3	1	1	1	1	3	2	1	1	2	1824	1	0	68	162	25.91	3	87	0	#NULL!	0	97	120	2	0	72	1	0	0	0	38	1
2	3	6	1	1	2	2	2	2	2	4	1	3	2	1	1	3	2	3	1	2	1	1	3	2	2	0	2	2344	2	0	60	151	26.31	3	91	#NULL!	1	1	102	127	2	0	74	1	0	0	0	58	3
1	3	5	1	3	2	1	1	3	1	3	3	3	2	1	2	2	2	2	1	1	2	1	1	2	2	1	2	282	1	0	51	160	19.92	2	64	0	#NULL!	0	90	113	1	0	63	1	0	0	0	55	3
1	1	5	1	3	2	1	2	2	2	2	1	2	1	2	2	1	1	1	2	1	2	2	2	2	2	1	2	805	1	0	40	160	15.63	1	68	0	#NULL!	0	77	160	3	1	83	2	0	1	1	36	1
2	3	4	1	2	3	1	1	2	1	2	1	1	1	1	1	1	2	2	1	1	1	1	3	2	2	1	2	1328	1	0	60	155	24.97	3	87	#NULL!	1	1	94	108	1	0	71	1	0	0	0	52	3
1	5	4	2	1	2	1	2	2	1	1	3	3	2	1	1	2	3	2	2	1	1	1	1	2	2	1	2	1851	1	0	58	166	21.05	2	84	0	#NULL!	0	99	121	2	0	76	1	0	0	0	72	4
2	3	3	1	1	4	1	1	3	2	3	3	3	1	1	1	3	3	3	2	1	1	1	1	2	2	0	2	2490	1	0	47	148	21.46	2	81	#NULL!	1	1	86	106	1	0	74	1	0	0	0	58	3
2	2	1	2	1	3	3	2	2	1	2	3	3	1	1	1	3	2	2	3	1	1	1	3	1	1	1	2	152	1	0	50	145	23.78	3	70	#NULL!	0	0	94	164	3	1	79	1	0	1	1	42	2
1	3	6	1	1	1	1	1	2	1	2	3	3	2	1	2	2	3	2	1	1	3	2	1	1	1	1	2	675	1	0	54	164	20.08	2	72	0	#NULL!	0	82	142	3	1	91	3	1	2	1	57	3
2	3	1	1	1	3	1	1	2	1	2	3	3	2	1	1	3	3	3	1	1	1	1	1	1	1	1	2	1198	1	0	41	142	20.33	2	76	#NULL!	0	0	90	113	1	0	63	1	0	0	0	52	3
2	2	1	2	1	3	2	1	2	2	3	1	1	1	1	1	3	3	1	1	1	1	1	3	1	1	1	2	1721	1	0	48	142	23.8	3	67	#NULL!	0	0	89	105	1	0	74	1	0	0	0	45	2
2	4	3	2	1	1	2	1	2	2	2	1	1	1	1	1	1	1	2	1	1	1	1	3	1	1	1	2	2244	1	0	56	151	24.56	3	80	#NULL!	1	1	103	132	2	0	89	2	0	0	0	65	4
2	3	2	2	1	1	1	2	2	2	2	1	1	1	1	1	1	1	1	1	1	1	1	1	2	2	0	2	478	1	0	51	150	22.67	2	86	#NULL!	1	1	90	133	2	0	81	2	0	0	0	56	3
1	4	1	1	1	1	1	2	2	2	3	3	3	1	1	1	2	2	2	1	1	1	1	1	2	2	0	2	1524	1	0	48.9	162	18.63	2	70	0	#NULL!	0	85	123	2	0	92	3	1	1	1	62	4
2	3	2	1	1	1	2	1	3	1	1	1	1	1	1	2	2	2	2	1	1	3	2	3	2	2	0	2	2047	1	0	68	158	27.24	3	87	#NULL!	1	1	106	98	1	0	67	1	0	0	0	54	3
2	5	2	2	1	1	1	1	3	1	3	3	3	1	1	1	3	2	1	1	1	1	1	1	1	2	0	2	1703	1	0	41.9	142	20.78	2	76	#NULL!	0	0	88	154	3	1	86	2	0	1	1	72	4
2	2	1	2	1	3	1	1	2	3	2	1	1	1	1	1	1	3	2	2	2	1	1	3	1	2	0	2	134	2	0	51	147	23.6	3	81	#NULL!	1	1	89	123	2	0	77	1	0	0	0	48	2
1	1	6	1	3	2	1	1	2	2	2	1	1	2	2	2	1	1	1	3	1	2	2	3	1	2	0	2	657	1	0	79	164	29.37	3	93	1	#NULL!	1	105	152	3	1	82	2	0	1	1	31	1
2	4	1	1	1	1	1	1	2	1	2	3	3	1	1	1	2	2	2	1	1	1	1	1	1	2	0	2	1180	1	0	45	148	20.54	2	81	#NULL!	1	1	90	111	1	0	66	1	0	0	0	66	4
2	4	4	1	1	1	2	1	2	2	2	3	3	1	1	1	2	2	2	1	1	1	1	2	1	2	0	2	2226	1	1	39	152	16.88	1	69	#NULL!	0	0	91	102	1	0	69	1	0	0	0	62	4
2	3	2	2	1	1	1	1	2	1	2	2	1	2	1	1	3	3	3	2	1	3	2	2	2	2	0	2	484	1	0	41	158	16.42	1	63	#NULL!	0	0	85	116	1	0	76	1	0	0	0	58	3
1	2	1	2	1	2	1	1	2	2	2	1	1	1	2	2	2	2	2	1	1	2	1	1	2	2	1	2	1007	1	0	45	150	20	2	79	0	#NULL!	0	91	129	2	0	84	2	0	0	0	48	2
1	4	1	1	1	1	1	1	3	1	3	3	3	2	1	1	2	2	2	2	2	1	1	1	2	2	1	2	1530	2	0	63.7	167	22.84	2	78	0	#NULL!	0	95	138	2	0	87	2	0	0	0	67	4
1	2	3	1	1	3	1	1	1	2	4	1	1	2	2	2	2	2	2	1	1	1	1	1	2	2	1	2	2053	1	0	41	140	20.92	2	66	0	#NULL!	0	63	124	2	0	85	2	0	0	0	40	2
1	4	6	1	1	1	1	1	3	1	3	3	3	2	1	1	2	2	2	2	2	1	1	1	2	2	1	2	2376	2	0	63.7	167	22.84	2	78	0	#NULL!	0	95	138	2	0	87	2	0	0	0	67	4
2	3	2	1	1	3	2	1	2	2	2	1	1	2	1	3	3	3	3	3	2	3	3	1	2	2	1	2	344	2	0	46	150	20.44	2	70	#NULL!	0	0	88	133	2	0	89	2	0	0	0	52	3
2	2	1	2	1	3	3	2	2	1	2	1	1	1	1	1	3	3	2	1	1	3	2	3	2	2	1	2	867	1	0	59	158	23.63	3	77	#NULL!	0	0	99	129	2	0	70	1	0	0	0	47	2
1	1	4	1	2	2	1	2	1	2	4	1	2	1	2	2	2	3	2	1	1	3	2	3	2	2	1	2	1390	1	0	78	161	30.09	3	91	1	#NULL!	1	97	135	2	0	87	2	0	0	0	34	1
2	4	2	1	2	2	1	1	2	1	2	1	1	1	1	3	2	2	2	1	1	2	1	3	2	2	1	2	1913	1	0	90	155	37.46	3	110	#NULL!	1	1	113	120	2	0	71	1	0	0	0	67	4
2	4	3	1	2	2	1	1	2	1	2	1	1	1	1	3	2	2	2	1	1	2	1	3	2	2	1	2	2517	1	0	90	155	37.46	3	110	#NULL!	1	1	113	120	2	0	71	1	0	0	0	67	4
1	1	6	1	3	2	2	1	3	1	1	1	1	1	2	1	1	1	1	1	1	1	1	3	2	2	1	2	2395	1	0	80	160	31.25	3	101	1	#NULL!	1	104	157	3	1	93	3	1	2	1	30	1
2	3	5	1	1	1	1	1	3	1	3	3	3	1	1	1	2	3	3	1	1	3	1	1	2	2	0	2	794	1	0	53	155	22.06	2	76	#NULL!	0	0	90	100	1	0	64	1	0	0	0	52	3
2	3	4	1	1	4	1	1	3	2	3	3	3	1	1	1	3	3	3	2	1	1	1	1	2	2	0	2	1317	1	0	47	148	21.46	2	81	#NULL!	1	1	86	106	1	0	74	1	0	0	0	58	3
2	2	5	1	2	2	1	2	2	1	4	3	3	2	1	1	2	3	2	2	1	3	2	1	2	2	0	2	1840	1	0	53	157	21.5	2	72	#NULL!	0	0	93	131	2	0	70	1	0	0	0	45	2
2	1	6	1	3	2	1	2	2	2	2	3	3	1	1	2	2	2	2	2	1	1	1	2	1	2	0	2	693	1	0	42	155	17.48	1	61	#NULL!	0	0	83	124	2	0	84	2	0	0	0	31	1
2	4	1	1	1	1	1	1	1	1	2	3	3	1	1	1	2	1	2	1	1	3	2	3	1	2	0	2	1216	1	1	65	162	24.77	3	93	#NULL!	1	1	98	107	1	0	75	1	0	0	0	67	4
1	1	1	2	1	2	1	2	2	1	3	1	1	2	2	1	3	2	1	1	1	1	1	3	1	2	0	2	1739	1	0	61	154	25.72	3	85	0	#NULL!	0	96	145	3	1	93	3	1	2	1	39	1
1	3	2	1	1	2	1	2	2	1	2	1	1	2	2	1	3	3	3	2	1	1	1	1	1	2	0	2	2262	1	0	52	165	19.1	2	68	0	#NULL!	0	90	115	1	0	83	2	0	0	0	54	3
1	4	1	2	3	2	1	1	1	1	4	1	1	2	2	2	3	3	2	1	1	2	2	1	1	1	1	2	191	1	0	50	152	21.64	2	75	0	#NULL!	0	90	127	2	0	71	1	0	0	0	60	4
2	1	3	1	3	3	1	1	2	1	4	1	1	1	1	2	2	2	2	1	1	3	2	1	1	1	1	2	714	1	0	49	150	21.78	2	64	#NULL!	0	0	91	111	1	0	72	1	0	0	0	37	1
2	3	3	2	1	1	1	1	3	1	3	3	1	1	1	1	2	1	1	1	1	2	1	3	1	1	1	2	1237	1	0	59	159	23.34	3	84	#NULL!	1	1	102	135	2	0	92	3	1	1	1	54	3
2	3	1	2	1	2	1	1	2	2	2	1	2	1	1	1	3	3	3	1	1	1	1	3	1	1	1	2	1760	1	0	49	145	23.31	3	83	#NULL!	1	1	89	120	2	0	80	2	0	0	0	57	3
2	2	3	1	2	2	1	1	2	1	2	1	2	1	1	2	3	3	3	1	1	3	2	3	1	1	1	2	2283	1	0	63	153	26.91	3	84	#NULL!	1	1	99	149	3	1	94	3	1	2	1	48	2
2	1	2	2	1	2	1	2	2	2	2	1	1	1	1	1	2	3	2	2	1	1	1	1	1	1	0	2	429	1	0	49.4	149	22.25	2	69	#NULL!	0	0	90	124	2	0	75	1	0	0	0	33	1
1	2	1	2	1	1	1	2	2	1	2	3	3	2	2	2	2	2	2	1	1	1	1	3	1	1	1	2	952	1	0	68	160	26.56	3	88	0	#NULL!	0	103	104	1	0	79	1	0	0	0	47	2
1	4	3	1	1	2	1	2	2	3	2	1	1	1	2	1	3	3	2	1	1	1	1	3	1	1	1	2	1475	1	0	60	150	26.67	3	95	1	#NULL!	1	94	110	1	0	74	1	0	0	0	64	4
1	3	4	1	2	2	3	1	2	1	2	3	3	1	1	3	2	2	2	1	1	2	2	3	1	1	1	2	1998	1	0	73	150	32.44	3	99	1	#NULL!	1	108	136	2	0	91	3	1	1	1	51	3
2	5	1	2	1	1	1	1	2	2	3	3	3	1	1	1	2	2	2	3	1	1	1	3	1	1	0	2	43	1	0	65	155	27.06	3	82	#NULL!	1	1	105	132	2	0	87	2	0	0	0	79	4
1	1	6	2	3	3	2	1	2	2	4	1	1	2	2	1	2	2	2	1	1	3	2	3	1	1	1	2	566	1	0	70	155	29.14	3	85	0	#NULL!	0	100	127	2	0	80	2	0	0	0	36	1
1	3	1	2	1	2	1	1	2	2	2	1	1	1	1	1	2	2	2	1	1	3	1	1	1	1	1	2	1089	1	0	47	150	20.89	2	70	0	#NULL!	0	86	107	1	0	70	1	0	0	0	53	3
1	2	1	2	2	2	1	1	2	2	2	1	1	2	2	2	3	3	1	1	1	1	2	3	1	1	1	2	1612	1	0	65	161	25.08	3	77	0	#NULL!	0	92	127	2	0	83	2	0	0	0	46	2
2	4	5	1	1	3	1	1	2	2	3	3	3	1	1	2	3	3	3	1	1	1	1	2	1	1	0	2	2135	1	0	35	140	17.86	1	73	#NULL!	0	0	79	144	3	1	85	2	0	1	1	67	4
2	4	1	2	1	1	1	1	2	1	2	3	3	2	2	1	2	2	2	1	1	1	1	1	2	2	0	2	44	1	0	48	148	21.91	2	87	#NULL!	1	1	70	161	3	1	98	3	1	2	1	66	4
2	4	6	2	1	2	1	2	2	2	2	1	1	1	1	1	2	2	2	2	2	2	1	3	2	2	0	2	567	2	0	58	157	23.53	3	100	#NULL!	1	1	94	124	2	0	84	2	0	0	0	68	4
2	2	1	2	1	3	1	1	2	3	2	1	1	1	1	1	2	2	2	1	1	1	1	1	2	2	0	2	1090	1	0	49	149	22.07	2	84	#NULL!	1	1	96	125	2	0	71	1	0	0	0	43	2
1	1	1	2	1	3	1	2	2	1	1	1	1	2	1	1	3	3	3	1	1	2	1	3	2	2	1	2	1613	1	0	74	160	28.91	3	91	1	#NULL!	1	101	93	1	0	63	1	0	0	0	38	1
2	2	6	2	1	3	1	1	2	3	2	1	1	1	1	1	2	2	2	1	1	1	1	1	2	2	0	2	2400	1	0	49	149	22.07	2	84	#NULL!	1	1	96	125	2	0	71	1	0	0	0	43	2
2	4	4	2	1	2	1	2	2	3	2	3	3	1	1	1	2	2	2	1	1	3	1	3	1	2	0	2	2451	1	0	56	130	33.14	3	102	#NULL!	1	1	114	133	2	0	89	2	0	0	0	67	4
2	1	1	1	1	2	2	1	2	1	3	1	1	2	2	1	3	3	2	1	1	2	1	3	1	1	0	2	513	1	0	65.1	146	30.54	3	93	#NULL!	1	1	105	134	2	0	78	1	0	0	0	39	1
1	5	1	2	1	1	2	1	2	2	4	3	3	1	1	1	2	3	2	1	1	2	1	2	1	1	0	2	1036	1	0	44	156	18.08	1	73	0	#NULL!	0	85	112	1	0	78	1	0	0	0	75	4
1	3	2	2	1	2	1	1	2	2	2	3	3	1	2	1	3	3	2	1	1	1	1	3	1	1	0	2	1559	1	0	66	150	29.33	3	88	0	#NULL!	0	94	145	3	1	83	2	0	1	1	56	3
1	4	3	2	1	3	1	1	2	1	2	1	1	1	1	1	2	2	2	1	1	1	1	1	1	1	0	2	2082	1	0	67	175	21.88	2	80	0	#NULL!	0	90	111	1	0	80	2	0	0	0	61	4
2	2	1	2	1	2	1	1	2	2	4	1	1	1	1	2	3	2	2	1	1	1	1	3	2	2	0	2	1015	1	0	69	150	30.67	3	98	#NULL!	1	1	108	128	2	0	80	2	0	0	0	40	2
1	3	1	2	1	1	2	2	2	2	2	2	1	2	1	2	2	2	2	2	2	1	1	3	2	2	1	2	1538	2	0	61.4	163	23.11	3	86	0	#NULL!	0	88	122	2	0	76	1	0	0	0	50	3
1	3	6	1	1	1	2	2	2	2	2	2	1	2	1	2	2	2	2	2	2	1	1	3	2	2	1	2	2384	2	0	61.4	163	23.11	3	86	0	#NULL!	0	88	122	2	0	76	1	0	0	0	50	3
2	3	5	2	2	2	1	2	2	2	2	1	1	1	1	1	3	3	1	1	1	1	3	3	1	2	0	2	219	1	0	55	151	24.12	3	80	#NULL!	1	1	92	107	1	0	75	1	0	0	0	58	3
1	2	5	1	2	3	1	1	1	1	4	3	1	2	2	2	2	2	2	1	1	2	1	1	1	2	0	2	742	1	0	55	156	22.6	2	73	0	#NULL!	0	90	119	1	0	83	2	0	0	0	42	2
1	3	4	1	1	2	3	1	3	2	3	3	3	1	2	1	3	3	3	2	1	1	1	3	1	2	0	2	1265	1	0	74	163	27.85	3	96	1	#NULL!	1	93	131	2	0	79	1	0	0	0	52	3
1	2	1	2	1	2	3	2	2	1	2	3	1	1	2	2	3	2	2	1	1	2	1	1	1	2	0	2	1788	1	0	61	163	22.96	2	80	0	#NULL!	0	95	124	2	0	68	1	0	0	0	46	2
1	2	6	1	3	2	1	2	2	1	2	3	3	1	2	1	2	2	1	1	1	1	3	1	1	2	0	2	2311	1	0	52	160	20.31	2	75	0	#NULL!	0	83	130	2	0	87	2	0	0	0	49	2
1	2	3	1	3	2	1	2	2	1	2	3	3	1	2	1	2	2	1	1	1	1	1	1	1	2	0	2	2499	1	0	52	160	20.31	2	75	0	#NULL!	0	83	130	2	0	87	2	0	0	0	49	2
1	5	1	1	1	3	2	1	2	2	2	1	1	2	2	1	2	2	2	1	1	3	1	1	1	1	1	2	65	1	0	45	155	18.73	2	76	0	#NULL!	0	89	129	2	0	85	2	0	0	0	70	4
2	4	6	2	1	3	1	2	2	2	3	1	1	1	1	1	1	1	1	1	1	3	1	3	1	1	1	2	588	1	0	67	160	26.17	3	91	#NULL!	1	1	114	119	1	0	78	1	0	0	0	69	4
2	2	3	1	2	2	1	2	2	2	2	1	1	1	1	2	3	2	2	1	1	3	1	1	1	1	1	2	1111	1	0	55	155	22.89	2	82	#NULL!	1	1	96	146	3	1	78	1	0	1	1	40	2
1	2	5	1	1	3	1	1	3	1	4	1	3	2	2	1	3	3	2	2	2	1	1	1	1	1	1	2	1634	2	0	60	165	22.04	2	87	0	#NULL!	0	94	117	1	0	81	2	0	0	0	46	2
1	2	3	2	3	2	1	2	2	2	2	1	1	2	2	2	1	3	3	1	2	1	1	1	1	1	1	2	2157	2	0	57	164	21.19	2	82	0	#NULL!	0	97	143	3	1	88	2	0	1	1	45	2
2	3	5	1	1	1	1	1	2	1	3	3	3	1	1	1	3	3	3	2	1	3	1	3	1	1	0	2	238	1	0	67	155	27.89	3	90	#NULL!	1	1	105	127	2	0	83	2	0	0	0	59	3
1	3	5	1	2	2	3	2	3	1	3	3	3	2	2	1	2	2	1	1	1	2	1	1	1	1	1	2	761	1	0	49	160	19.14	2	70	0	#NULL!	0	90	123	2	0	69	1	0	0	0	56	3
2	2	4	1	1	2	2	2	2	1	1	3	3	1	1	1	3	3	3	1	1	1	1	3	1	1	0	2	1284	1	0	67	158	26.84	3	89	#NULL!	1	1	103	117	1	0	82	2	0	0	0	49	2
2	5	1	1	1	1	1	1	2	2	2	1	1	2	1	1	3	3	3	1	1	1	1	1	1	1	0	2	1807	1	0	51	150	22.67	2	80	#NULL!	1	1	94	118	1	0	66	1	0	0	0	72	4
1	2	1	2	2	2	2	2	2	1	2	3	3	2	2	1	3	3	3	1	1	2	1	1	1	1	1	2	180	1	0	50	162	19.05	2	73	0	#NULL!	0	90	106	1	0	74	1	0	0	0	40	2
1	4	6	1	1	2	1	1	2	2	2	1	1	1	1	1	2	1	2	1	1	1	1	3	1	1	1	2	703	1	0	62	150	27.56	3	89	0	#NULL!	0	95	138	2	0	89	2	0	0	0	62	4
2	3	1	1	1	1	1	2	2	2	2	3	3	1	1	1	2	2	2	1	1	1	1	1	1	1	1	2	1226	1	1	50	153	21.36	2	73	#NULL!	0	0	83	115	1	0	76	1	0	0	0	58	3
1	3	1	2	1	2	1	1	2	2	2	1	1	1	2	1	2	2	2	1	1	3	2	3	1	1	1	2	1749	1	0	66	155	27.47	3	91	1	#NULL!	1	97	139	2	0	80	2	0	0	0	54	3
2	5	3	1	1	1	1	1	3	1	1	3	3	1	1	1	2	3	2	1	1	1	1	1	1	1	1	2	2272	1	0	55	155	22.89	2	82	#NULL!	1	1	93	125	2	0	77	1	0	0	0	70	4
1	1	2	2	3	2	3	1	2	1	2	1	1	1	1	2	1	3	1	2	1	1	1	1	2	1	1	2	395	1	0	61	170	21.11	2	76	0	#NULL!	0	90	120	2	0	75	1	0	0	0	39	1
2	3	1	2	1	2	2	1	2	3	2	3	3	1	1	2	3	3	3	1	1	1	1	3	2	1	0	2	918	1	0	68	155	28.3	3	101	#NULL!	1	1	108	110	1	0	75	1	0	0	0	54	3
2	3	3	1	1	2	1	2	2	2	2	3	3	1	1	2	3	3	3	1	1	1	1	3	2	1	0	2	1441	1	0	65	150	28.89	3	102	#NULL!	1	1	110	103	1	0	42	1	0	0	0	59	3
1	5	5	1	2	2	1	1	2	1	2	3	3	1	1	3	2	2	2	1	1	3	2	3	2	1	1	2	1964	1	0	65	147	30.08	3	88	0	#NULL!	0	107	130	2	0	87	2	0	0	0	77	4
1	2	1	2	1	3	1	1	3	1	4	1	3	2	2	1	3	3	2	2	2	1	1	1	1	1	1	2	151	2	0	60	165	22.04	2	87	0	#NULL!	0	94	105	1	0	61	1	0	0	0	46	2
2	4	6	1	1	1	1	1	2	1	2	1	1	1	1	3	2	2	2	1	1	2	3	3	1	1	1	2	674	1	0	52	137	27.71	3	88	#NULL!	1	1	86	131	2	0	81	2	0	0	0	67	4
2	2	1	1	1	3	2	1	2	2	2	1	1	2	2	1	2	2	2	2	2	1	1	3	1	1	1	2	1197	2	0	52	150	23.11	3	75	#NULL!	0	0	98	110	1	0	64	1	0	0	0	47	2
2	3	2	2	1	2	1	2	2	2	2	3	3	2	1	1	3	3	3	2	1	1	1	3	1	1	1	2	1720	1	0	63	149	28.38	3	97	#NULL!	1	1	103	135	2	0	75	1	0	0	0	59	3
2	3	3	2	1	1	1	1	3	1	3	3	1	1	1	1	2	1	1	1	1	2	1	3	1	1	1	2	2243	1	0	59	159	23.34	3	84	#NULL!	1	1	102	118	1	0	74	1	0	0	0	55	3
1	3	5	1	3	2	1	1	3	1	3	3	3	2	1	2	2	2	2	1	1	2	1	1	2	1	1	2	277	1	0	50	160	19.53	2	66	0	#NULL!	0	83	125	2	0	72	1	0	0	0	54	3
2	2	5	1	1	3	2	2	2	1	2	1	1	1	1	1	2	2	2	1	1	2	1	1	2	1	1	2	800	1	0	49	150	21.78	2	71	#NULL!	0	0	30	122	2	0	72	1	0	0	0	42	2
2	3	4	1	1	2	1	2	3	2	1	1	1	1	1	1	3	3	3	1	1	1	1	3	2	1	1	2	1323	1	0	54	180	16.67	3	160	#NULL!	1	1	90	134	2	0	78	1	0	0	0	55	3
1	1	4	2	2	2	1	1	2	2	1	1	3	2	1	1	2	3	2	1	1	1	1	1	2	1	1	2	1846	1	0	52	165	19.1	2	76	0	#NULL!	0	93	95	1	0	59	1	0	0	0	39	1
2	4	3	1	1	1	1	1	3	1	3	3	3	2	1	1	2	2	2	2	2	1	1	3	2	2	0	2	2185	2	0	45.7	140	23.32	3	76	#NULL!	0	0	90	118	1	0	76	1	0	0	0	67	4
2	6	1	2	1	1	1	1	3	2	3	3	3	1	1	1	3	3	3	2	1	1	3	1	2	2	0	2	169	1	0	37	140	18.88	2	70	#NULL!	0	0	81	141	3	1	67	1	0	1	1	84	4
2	4	6	1	1	2	1	1	2	2	4	3	3	1	1	1	3	3	3	1	1	1	1	3	2	2	0	2	692	1	0	64	147	29.62	3	94	#NULL!	1	1	105	111	1	0	69	1	0	0	0	68	4
2	1	1	1	1	3	1	2	3	1	2	3	1	1	1	1	2	2	2	1	1	1	2	1	2	2	0	2	1215	1	0	46	155	19.15	2	74	#NULL!	0	0	87	121	2	0	79	1	0	0	0	30	1
1	2	1	2	1	2	2	1	2	1	3	1	1	2	2	2	3	2	1	1	1	1	1	3	2	2	0	2	1738	1	0	81	175	26.45	3	95	1	#NULL!	1	106	159	3	1	104	3	1	2	1	43	2
2	3	4	1	1	3	2	1	2	1	2	1	1	1	1	1	2	3	3	2	1	1	1	3	2	2	0	2	2261	1	0	81	155	33.71	3	112	#NULL!	1	1	125	135	2	0	92	3	1	1	1	52	3
2	5	5	2	1	1	1	1	3	1	1	3	3	2	2	1	3	3	1	1	1	2	2	3	1	2	0	2	341	1	0	64	155	26.64	3	98	#NULL!	1	1	103	131	2	0	76	1	0	0	0	78	4
2	2	1	2	1	3	2	2	3	2	3	1	1	1	1	1	1	1	1	1	1	1	1	1	1	2	0	2	864	1	2	51	152	22.07	2	68	#NULL!	0	0	96	140	3	1	80	2	0	1	1	49	2
1	6	4	1	1	1	1	1	2	2	3	3	3	2	2	1	3	3	3	1	1	1	1	1	1	2	0	2	1387	1	0	40	145	19.02	2	81	0	#NULL!	0	92	111	1	0	70	1	0	0	0	86	4
1	4	3	1	1	2	1	1	2	2	2	1	1	1	1	3	2	2	2	1	1	3	2	3	1	2	0	2	1910	1	0	63	145	29.96	3	91	1	#NULL!	1	105	127	2	0	76	1	0	0	0	61	4
1	4	3	1	1	2	1	1	2	2	2	1	1	1	1	3	2	2	2	1	1	3	2	3	1	2	0	2	2514	1	0	63	145	29.96	3	91	1	#NULL!	1	105	127	2	0	76	1	0	0	0	61	4
2	4	6	1	1	1	1	1	3	1	3	1	1	1	1	1	2	2	2	1	1	1	1	3	1	2	1	2	598	1	0	54	147	24.99	3	97	#NULL!	1	1	95	117	1	0	78	1	0	0	0	65	4
1	6	3	2	1	1	2	1	2	1	2	1	1	2	2	1	2	2	2	1	1	1	1	1	1	2	1	2	1121	1	0	61	167	21.87	2	99	1	#NULL!	1	102	122	2	0	75	1	0	0	0	90	4
2	5	5	1	1	2	1	1	2	1	1	1	1	1	1	1	2	3	2	1	1	1	1	3	1	2	1	2	1644	1	0	67.7	156	27.82	3	82	#NULL!	1	1	101	149	3	1	94	3	1	2	1	75	4
2	1	3	1	1	2	3	2	2	1	2	1	1	1	1	1	2	3	1	1	1	1	1	3	1	2	1	2	2167	1	0	60	150	26.67	3	82	#NULL!	1	1	100	121	2	0	84	2	0	0	0	35	1
2	4	3	1	1	2	1	1	2	2	3	3	3	1	1	1	3	3	3	1	1	1	1	3	1	2	1	2	2535	1	0	60	151	26.31	3	95	#NULL!	1	1	97	137	2	0	86	2	0	0	0	68	4
1	4	1	2	1	1	1	1	2	1	4	3	3	1	2	1	3	3	3	1	2	3	1	3	1	1	1	2	205	2	0	60	161	23.15	3	92	1	#NULL!	1	101	123	2	0	92	3	1	1	1	61	4
1	4	5	1	2	2	1	2	2	1	2	1	1	2	2	2	3	3	2	1	1	3	2	3	1	1	1	2	728	1	0	68	169	23.81	3	82	0	#NULL!	0	93	118	1	0	75	1	0	0	0	64	4
1	2	4	1	1	2	2	2	2	1	2	1	1	2	2	1	3	3	3	1	1	1	1	1	1	1	1	2	1251	1	0	52	165	19.1	2	70	0	#NULL!	0	85	129	2	0	77	1	0	0	0	43	2
1	4	1	2	1	2	1	1	2	3	2	3	3	1	1	1	2	3	2	1	1	1	1	3	1	1	1	2	1774	1	0	65	155	27.06	3	80	0	#NULL!	0	94	114	1	0	71	1	0	0	0	64	4
1	2	3	1	3	2	3	1	2	2	2	1	1	1	1	2	2	3	2	1	1	3	1	3	1	1	1	2	6	1	0	65	159	25.71	3	79	0	#NULL!	0	96	124	2	0	99	3	1	1	1	46	2
2	2	1	1	1	2	2	1	2	1	3	1	1	2	2	1	3	3	2	1	1	2	1	3	1	1	1	2	529	1	0	63.4	145	30.15	3	83	#NULL!	1	1	106	148	3	1	93	3	1	2	1	47	2
1	2	1	2	1	2	2	1	2	1	2	1	2	2	2	1	1	1	1	2	1	3	3	3	1	1	1	2	1052	1	0	70	172	23.66	3	81	0	#NULL!	0	99	128	2	0	86	2	0	0	0	40	2
2	1	1	2	1	3	2	1	2	1	3	1	1	1	1	1	3	1	1	1	1	1	1	3	1	1	1	2	1575	1	0	51.5	140	26.28	3	82	#NULL!	1	1	93	135	2	0	102	3	1	1	1	37	1
2	1	4	1	2	2	1	1	3	2	4	1	2	1	1	2	2	2	2	1	1	1	1	3	1	1	1	2	2098	1	0	58	150	25.78	3	78	#NULL!	0	0	93	184	3	1	91	3	1	2	1	39	1
2	3	4	1	1	2	2	2	2	1	2	3	3	2	2	2	3	3	3	1	1	1	1	3	1	1	0	2	2436	1	0	63	158	25.24	3	78	#NULL!	0	0	96	127	2	0	83	2	0	0	0	59	3
1	1	1	2	1	2	1	1	2	2	2	3	3	2	1	1	3	3	1	1	1	1	1	3	2	2	0	2	93	1	0	83	180	25.62	3	97	1	#NULL!	1	104	114	1	0	59	1	0	0	0	35	1
2	3	6	1	1	2	3	2	2	2	3	1	1	1	1	3	2	2	2	1	1	1	1	1	2	2	0	2	616	1	0	40	147	18.51	2	69	#NULL!	0	0	83	136	2	0	80	2	0	0	0	55	3
1	1	2	2	3	3	1	2	2	1	2	3	2	2	2	2	3	3	2	2	1	2	3	1	2	2	0	2	1139	1	0	60.4	165	22.19	2	79	0	#NULL!	0	97	176	3	1	98	3	1	2	1	30	1
2	2	5	2	3	2	1	2	2	2	2	1	1	2	2	2	3	3	3	1	2	1	1	3	2	2	0	2	1662	2	0	65.1	155	27.1	3	99	#NULL!	1	1	100	143	3	1	99	3	1	2	1	41	2
1	3	3	1	1	2	1	2	2	1	2	1	1	2	2	1	3	3	3	1	1	1	1	3	1	2	0	2	2166	1	0	70	165	25.71	3	98	1	#NULL!	1	93	117	1	0	84	2	0	0	0	52	3
2	3	2	1	1	2	1	2	2	2	2	3	3	2	1	1	3	2	2	3	1	1	1	3	1	2	0	2	74	1	0	53	150	23.56	3	82	#NULL!	1	1	91	116	1	0	77	1	0	0	0	51	3
2	2	6	2	1	2	1	1	3	1	1	3	3	1	1	1	1	1	1	1	1	2	1	2	1	2	0	2	597	1	0	31	142	15.37	1	68	#NULL!	0	0	80	95	1	0	62	1	0	0	0	40	2
1	2	3	1	2	2	1	2	1	3	2	1	1	1	2	2	2	2	2	1	1	2	1	3	1	2	0	2	1120	1	0	68	160	26.56	3	99	1	#NULL!	1	105	136	2	0	87	2	0	0	0	42	2
2	2	5	1	1	2	1	2	2	2	2	1	1	1	1	2	3	3	2	1	1	3	2	3	1	2	0	2	1643	1	0	72	155	29.97	3	102	#NULL!	1	1	104	131	2	0	79	1	0	0	0	40	2
2	2	5	1	1	2	1	1	2	2	2	1	1	1	1	2	3	3	2	1	1	2	1	1	2	2	1	2	247	1	0	57	160	22.27	2	77	#NULL!	0	0	95	123	2	0	69	1	0	0	0	40	2
2	1	5	1	2	3	1	1	2	3	4	1	1	1	2	2	2	2	3	2	2	3	2	3	2	2	1	2	770	2	0	72	162	27.43	3	91	#NULL!	1	1	107	101	1	0	72	1	0	0	0	39	1
2	4	4	1	2	2	1	2	2	2	2	3	3	1	1	2	2	3	2	1	1	3	1	3	2	2	1	2	1293	1	0	56	154	23.61	3	93	#NULL!	1	1	89	110	1	0	70	1	0	0	0	62	4
1	2	1	2	3	3	1	1	2	2	2	1	1	2	2	1	3	3	3	1	1	1	1	2	2	2	1	2	1816	1	0	37	152	16.01	1	61	0	#NULL!	0	79	149	3	1	94	3	1	2	1	49	2
1	2	2	2	1	3	1	2	2	1	2	1	1	2	2	1	1	1	1	2	2	1	1	3	1	2	0	2	409	2	0	70	155	29.14	3	91	1	#NULL!	1	103	126	2	0	71	1	0	0	0	47	2
2	3	1	2	1	3	2	1	2	1	2	1	1	1	1	1	2	2	2	1	1	1	1	3	1	2	0	2	932	1	0	63	145	29.96	3	95	#NULL!	1	1	107	124	2	0	76	1	0	0	0	51	3
1	2	3	1	3	3	2	2	2	2	2	2	1	1	1	2	2	2	2	2	1	1	2	3	1	2	0	2	1455	1	0	79	167	28.33	3	102	1	#NULL!	1	106	102	1	0	68	1	0	0	0	49	2
1	5	5	1	1	2	1	1	2	1	3	1	1	1	1	3	2	2	2	1	1	2	1	3	1	2	0	2	1978	1	0	48	140	24.49	3	75	0	#NULL!	0	93	139	2	0	70	1	0	0	0	72	4
1	3	4	1	1	1	2	1	2	2	2	1	1	2	2	1	2	2	2	1	1	1	3	3	2	2	1	2	2458	1	0	67	160	26.17	3	60	0	#NULL!	0	70	137	2	0	85	2	0	0	0	58	3
2	2	2	2	1	2	1	2	2	1	1	3	3	1	1	3	2	3	1	1	1	1	1	3	1	1	0	2	390	1	0	52	144	25.08	3	76	#NULL!	0	0	90	115	1	0	82	2	0	0	0	45	2
2	3	1	2	1	3	1	1	2	1	2	1	1	1	2	1	2	3	3	1	1	1	1	3	1	1	0	2	913	1	0	64	145	30.44	3	97	#NULL!	1	1	105	100	1	0	68	1	0	0	0	58	3
2	1	3	1	2	2	1	1	2	1	2	1	2	1	1	2	2	3	1	2	1	1	1	3	1	1	0	2	1436	1	0	52	149	23.42	3	75	#NULL!	0	0	96	152	3	1	101	3	1	2	1	32	1
2	4	2	1	1	2	3	1	2	1	2	3	3	1	1	3	2	2	2	1	1	2	1	3	1	1	0	2	1959	1	0	68	150	30.22	3	100	#NULL!	1	1	95	117	1	0	80	2	0	0	0	65	4
1	4	2	2	3	2	1	2	2	1	2	1	1	1	1	2	1	3	1	2	1	2	2	3	1	1	0	2	369	1	0	78.7	161	30.36	3	97	1	#NULL!	1	103	123	2	0	79	1	0	0	0	60	4
2	1	1	2	2	2	3	1	2	2	3	1	1	1	1	2	2	2	2	1	1	1	1	3	1	1	0	2	892	1	0	62	152	26.84	3	79	#NULL!	0	0	107	140	3	1	88	2	0	1	1	35	1
2	2	3	1	2	2	1	2	2	2	4	2	3	1	1	2	2	3	2	1	1	1	1	3	1	1	0	2	1415	1	0	57	155	23.73	3	86	#NULL!	1	1	94	122	2	0	72	1	0	0	0	43	2
2	4	3	1	1	3	1	1	2	1	2	1	1	1	1	1	2	2	2	1	1	1	1	3	1	1	0	2	1938	1	0	60	150	26.67	3	89	#NULL!	1	1	100	116	1	0	59	1	0	0	0	65	4
1	3	5	1	1	2	1	1	2	2	2	3	3	2	1	1	3	3	1	1	1	1	1	3	2	1	1	2	284	1	0	75	175	24.49	3	75	0	#NULL!	0	97	141	3	1	89	2	0	1	1	55	3
2	3	4	1	1	2	1	1	2	1	1	1	1	1	1	1	3	3	3	1	1	1	1	3	2	1	1	2	1330	1	0	77	151	33.77	3	101	#NULL!	1	1	109	135	2	0	87	2	0	0	0	52	3
1	4	4	1	1	2	2	1	2	2	2	3	1	2	1	1	2	3	2	1	1	3	2	1	2	1	1	2	1853	1	0	52	165	19.1	2	70	0	#NULL!	0	88	123	2	0	92	3	1	1	1	62	4
1	5	4	1	1	1	1	1	2	1	2	1	1	1	1	2	3	3	3	1	1	1	1	3	2	2	1	2	2437	1	0	61.9	150	27.51	3	87	0	#NULL!	0	100	99	1	0	62	1	0	0	0	75	4
1	2	4	2	1	3	1	1	2	1	2	3	3	1	1	2	2	2	2	2	1	1	1	1	2	1	1	2	2448	1	0	43	150	19.11	2	64	0	#NULL!	0	83	150	3	1	64	1	0	1	1	45	2
1	4	2	2	3	3	2	1	2	2	4	1	1	2	2	1	2	2	2	1	1	3	2	1	1	1	0	2	508	1	0	55	155	22.89	2	81	0	#NULL!	0	97	113	1	0	66	1	0	0	0	65	4
2	1	1	2	1	3	1	1	2	3	2	1	1	1	1	1	2	2	2	1	1	1	1	3	1	1	0	2	1031	1	0	68	155	28.3	3	86	#NULL!	1	1	99	122	2	0	76	1	0	0	0	30	1
2	2	2	2	2	2	1	1	2	2	2	1	3	1	1	1	3	3	2	1	1	1	1	3	1	1	0	2	1554	1	0	65	147	30.08	3	93	#NULL!	1	1	104	112	1	0	70	1	0	0	0	40	2
2	2	3	1	1	3	1	1	2	2	2	1	1	1	1	1	2	2	2	1	1	1	1	3	1	1	0	2	2077	1	0	70	155	29.14	3	95	#NULL!	1	1	107	127	2	0	72	1	0	0	0	47	2
1	1	5	2	2	2	3	1	1	2	4	1	1	1	1	3	1	3	1	1	1	1	1	1	1	1	1	2	272	1	0	60.9	165	22.37	2	77	0	#NULL!	0	96	126	2	0	81	2	0	0	0	35	1
2	1	5	1	3	2	1	2	2	1	2	1	1	1	1	2	2	2	1	1	1	3	2	3	1	1	1	2	795	1	0	50	146	23.46	3	78	#NULL!	0	0	94	118	1	0	71	1	0	0	0	34	1
1	4	4	1	1	3	1	1	2	2	1	1	1	1	1	1	3	3	3	1	1	1	1	3	1	1	1	2	1318	1	0	79	175	25.8	3	99	1	#NULL!	1	105	125	2	0	82	2	0	0	0	60	4
2	4	5	1	3	2	1	2	2	2	3	3	1	2	2	1	2	3	2	2	1	3	2	3	1	1	1	2	1841	1	0	75	164	27.89	3	93	#NULL!	1	1	105	134	2	0	90	3	1	1	1	60	4
1	4	3	1	1	3	2	1	2	2	1	1	1	1	1	1	3	3	3	1	1	1	1	3	1	1	1	2	2491	1	0	79	175	25.8	3	99	1	#NULL!	1	105	125	2	0	82	2	0	0	0	60	4
1	2	4	2	2	2	1	2	2	2	2	1	1	2	2	2	3	2	1	2	1	1	1	1	1	1	0	2	2414	1	0	48	155	19.98	2	67	0	#NULL!	0	87	149	3	1	83	2	0	1	1	44	2
2	1	2	2	1	2	1	2	2	1	2	1	1	1	1	2	2	2	2	3	1	1	1	3	1	1	0	2	445	1	0	61.9	150	27.51	3	90	#NULL!	1	1	110	140	3	1	76	1	0	1	1	36	1
2	3	1	2	1	1	1	1	3	1	3	1	1	1	1	2	2	2	2	1	1	1	1	3	1	1	0	2	968	1	0	62	150	27.56	3	95	#NULL!	1	1	104	142	3	1	90	3	1	2	1	59	3
2	3	2	1	1	2	2	2	2	1	2	3	3	2	2	2	3	3	3	1	1	1	1	3	1	1	0	2	1491	1	0	63	158	25.24	3	78	#NULL!	0	0	96	127	2	0	83	2	0	0	0	59	3
2	1	4	1	3	1	2	1	2	2	2	2	1	1	1	2	2	2	2	1	1	1	1	3	1	1	0	2	2014	1	0	62	150	27.56	3	94	#NULL!	1	1	102	129	2	0	90	3	1	1	1	30	1
1	3	5	1	1	3	3	1	2	1	2	1	1	1	2	3	3	3	1	3	2	3	3	3	2	1	1	2	340	2	0	74	171	25.31	3	90	1	#NULL!	1	102	142	3	1	97	3	1	2	1	53	3
2	2	1	2	1	2	3	1	2	1	1	1	2	1	1	1	3	3	3	1	1	1	2	1	2	1	1	2	863	1	0	54	155	22.48	2	82	#NULL!	1	1	92	114	1	0	71	1	0	0	0	48	2
2	4	4	1	1	1	1	1	3	1	3	3	3	1	1	1	2	2	2	1	1	1	1	2	2	1	1	2	1386	1	0	35	150	15.56	1	73	#NULL!	0	0	78	107	1	0	73	1	0	0	0	65	4
2	4	4	1	1	2	1	1	2	1	2	3	3	1	1	3	2	2	2	1	1	3	2	3	2	1	1	2	1909	1	0	56	145	26.63	3	81	#NULL!	1	1	98	141	3	1	89	2	0	1	1	62	4
2	4	4	1	1	2	1	1	3	1	3	3	3	1	1	3	2	2	2	1	1	1	2	3	1	1	0	2	2425	1	0	59.5	153	25.42	3	85	#NULL!	1	1	97	106	1	0	74	1	0	0	0	60	4
1	1	2	1	2	2	1	2	2	1	2	1	2	1	1	3	3	3	3	1	1	3	1	3	1	2	0	2	391	1	0	65	160	25.39	3	88	0	#NULL!	0	101	134	2	0	86	2	0	0	0	32	1
1	2	1	2	1	3	1	1	2	2	2	1	1	1	1	2	2	2	3	1	1	1	1	3	1	2	0	2	914	1	0	71	160	27.73	3	93	1	#NULL!	1	102	113	1	0	60	1	0	0	0	47	2
2	4	3	1	1	1	1	1	2	1	3	1	1	1	1	1	3	3	3	1	1	1	1	3	1	2	0	2	1437	1	0	60	155	24.97	3	97	#NULL!	1	1	95	101	1	0	58	1	0	0	0	62	4
2	1	3	1	1	2	1	2	2	1	2	1	1	1	1	3	3	2	2	1	1	3	1	3	1	2	0	2	1960	1	0	60	160	23.44	3	78	#NULL!	0	0	98	122	2	0	70	1	0	0	0	30	1
2	1	4	2	1	1	3	1	2	1	2	1	1	1	1	2	3	3	1	1	1	1	1	3	2	2	1	2	2422	1	0	64.1	154	27.03	3	84	#NULL!	1	1	101	130	2	0	75	1	0	0	0	32	1
2	1	4	2	1	3	1	1	2	1	2	3	3	1	1	2	2	2	2	1	1	1	1	3	1	2	0	2	2447	1	0	64	150	28.44	3	85	#NULL!	1	1	105	138	2	0	86	2	0	0	0	36	1
2	1	2	2	2	2	2	1	2	1	2	1	1	1	1	1	1	1	1	2	1	3	2	3	1	1	0	2	388	1	0	82	150	36.44	3	104	#NULL!	1	1	127	146	3	1	93	3	1	2	1	30	1
2	2	1	2	1	3	2	1	2	2	2	1	1	1	1	1	2	2	2	1	1	1	1	3	1	1	0	2	911	1	0	56	150	24.89	3	74	#NULL!	0	0	98	109	1	0	70	1	0	0	0	47	2
2	2	3	1	2	2	2	2	2	2	2	1	2	1	1	2	2	2	2	2	1	1	2	3	1	1	0	2	1434	1	0	55	150	24.44	3	79	#NULL!	0	0	96	124	2	0	76	1	0	0	0	41	2
1	2	2	1	1	2	1	1	2	2	2	1	1	1	1	3	2	2	2	1	1	1	2	3	1	1	0	2	1957	1	0	58	140	29.59	3	93	1	#NULL!	1	100	124	2	0	80	2	0	0	0	49	2
1	2	1	2	3	3	1	1	2	2	2	1	1	2	2	1	3	3	3	1	1	1	1	2	1	1	0	2	173	1	0	37	152	16.01	1	61	0	#NULL!	0	79	126	2	0	77	1	0	0	0	49	2
1	4	6	1	1	2	1	1	2	2	2	3	3	1	1	1	1	2	2	1	1	1	1	1	1	1	0	2	696	1	0	55	160	21.48	2	78	0	#NULL!	0	87	119	1	0	66	1	0	0	0	63	4
2	5	1	2	1	3	1	2	3	2	3	3	3	1	1	2	3	3	3	1	1	1	1	3	1	1	0	2	1742	1	0	54.8	148	25.02	3	88	#NULL!	1	1	96	117	1	0	68	1	0	0	0	76	4
2	3	2	1	1	1	1	1	2	1	2	1	1	1	1	2	3	3	3	1	1	3	2	3	1	1	0	2	2265	1	0	58	150	25.78	3	91	#NULL!	1	1	98	136	2	0	91	3	1	1	1	53	3
2	1	2	2	1	3	1	2	2	2	2	1	1	1	1	2	3	3	1	2	2	1	1	3	1	1	1	2	365	2	0	68	151	29.82	3	82	#NULL!	1	1	99	161	3	1	98	3	1	2	1	39	1
2	2	1	2	1	3	1	1	2	2	2	1	1	1	1	1	3	3	3	1	1	1	1	3	1	1	1	2	888	1	0	69	156	28.35	3	88	#NULL!	1	1	107	123	2	0	93	3	1	1	1	41	2
1	4	3	1	1	1	1	2	2	2	2	1	1	2	2	1	3	3	2	1	2	3	1	3	1	1	1	2	1411	2	0	56	155	23.31	3	80	0	#NULL!	0	89	130	2	0	92	3	1	1	1	62	4
2	1	3	1	1	2	2	2	2	1	2	1	2	1	1	2	2	2	2	2	1	2	2	3	1	1	1	2	1934	1	0	58	155	24.14	3	72	#NULL!	0	0	97	125	2	0	73	1	0	0	0	35	1
2	2	1	2	1	2	1	1	2	1	2	1	1	1	1	2	3	3	3	1	1	2	2	3	1	1	0	2	121	1	0	58	145	27.59	3	97	#NULL!	1	1	109	127	2	0	88	2	0	0	0	44	2
1	4	6	1	1	2	1	1	2	1	2	1	1	1	2	1	3	3	2	1	1	1	1	1	1	1	1	2	644	1	0	57	162	21.72	2	72	0	#NULL!	0	89	147	3	1	91	3	1	2	1	60	4
1	6	1	1	1	1	1	1	2	1	2	3	3	2	1	1	1	3	1	1	1	3	1	1	1	1	1	2	1167	1	0	49	159	19.38	2	81	0	#NULL!	0	90	111	1	0	85	2	0	0	0	81	4
1	4	1	1	1	1	1	1	3	1	3	3	3	2	1	1	2	2	2	2	2	1	1	1	1	1	1	2	1690	2	0	63.7	167	22.84	2	78	0	#NULL!	0	95	152	3	1	92	3	1	2	1	67	4
2	5	3	2	1	3	1	1	3	1	3	1	1	1	1	1	3	3	3	1	1	1	1	3	1	1	0	2	2213	1	0	51	145	24.26	3	86	#NULL!	1	1	99	114	1	0	74	1	0	0	0	78	4
2	4	1	1	1	1	1	1	2	2	2	1	1	1	1	1	3	3	3	1	1	1	2	2	1	1	0	2	201	1	0	28	140	14.29	1	64	#NULL!	0	0	77	117	1	0	75	1	0	0	0	64	4
1	2	6	2	2	2	1	2	2	1	2	3	3	2	2	2	1	2	2	1	1	2	2	3	1	1	0	2	724	1	0	66	165	24.24	3	75	0	#NULL!	0	94	116	1	0	71	1	0	0	0	41	2
2	5	4	1	1	1	1	1	3	1	1	3	3	1	1	1	1	1	1	2	1	1	1	3	1	1	0	2	1247	1	0	46	137	24.51	3	80	#NULL!	1	1	91	151	3	1	85	2	0	1	1	70	4
2	4	1	2	1	2	1	1	2	3	3	1	3	1	1	2	3	1	2	1	1	2	2	2	1	1	0	2	1770	1	0	33	147	15.27	1	75	#NULL!	0	0	88	158	3	1	88	2	0	1	1	63	4
1	3	4	1	3	2	1	1	2	1	2	1	1	1	2	2	2	2	2	1	1	2	2	3	1	1	0	2	2293	1	0	70	161	27.01	3	91	1	#NULL!	1	97	131	2	0	70	1	0	0	0	51	3
2	4	5	2	1	1	1	2	2	2	2	1	1	1	1	1	3	3	3	1	1	1	1	1	1	1	1	2	273	1	0	51	152	22.07	2	78	#NULL!	0	0	100	101	1	0	64	1	0	0	0	61	4
2	1	5	1	3	2	1	2	2	2	2	1	2	1	1	2	2	2	1	1	1	3	2	1	1	1	1	2	796	1	0	48	155	19.98	2	63	#NULL!	0	0	90	109	1	0	58	1	0	0	0	31	1
2	4	4	1	1	1	1	1	2	1	3	3	3	1	1	1	3	3	3	1	1	1	1	3	1	1	1	2	1319	1	0	63	158	25.24	3	106	#NULL!	1	1	99	118	1	0	73	1	0	0	0	61	4
2	2	5	1	1	2	1	2	3	1	2	3	1	2	1	1	2	3	2	1	1	3	2	1	1	1	1	2	1842	1	0	54	156	22.19	2	71	#NULL!	0	0	91	122	2	0	76	1	0	0	0	47	2
2	5	2	2	1	2	1	1	2	1	2	1	1	1	1	2	3	3	2	1	1	3	2	3	2	2	0	2	462	1	0	72	155	29.97	3	104	#NULL!	1	1	104	125	2	0	79	1	0	0	0	73	4
2	2	1	2	1	3	2	1	2	2	2	1	1	1	1	1	2	2	2	1	1	1	1	1	2	2	0	2	985	1	0	45	143	22.01	2	71	#NULL!	0	0	92	120	2	0	83	2	0	0	0	48	2
2	2	2	1	1	2	1	2	2	1	2	1	2	1	1	1	3	3	1	1	1	2	2	3	2	2	0	2	1508	1	0	52.8	150	23.47	3	75	#NULL!	0	0	90	159	3	1	104	3	1	2	1	49	2
2	4	2	2	1	1	1	1	3	1	3	1	1	1	1	1	3	3	1	2	2	1	1	1	2	2	0	2	425	2	0	46.6	154	19.65	2	82	#NULL!	1	1	91	183	3	1	87	2	0	1	1	63	4
2	1	1	2	3	2	1	2	2	3	4	1	1	1	1	2	2	2	2	2	2	3	1	1	2	2	0	2	948	2	0	51	151	22.37	2	76	#NULL!	0	0	91	123	2	0	73	1	0	0	0	30	1
2	1	2	2	1	2	1	1	1	1	2	1	1	1	1	1	3	3	3	2	1	1	1	1	2	2	0	2	1471	1	0	44.1	145	20.98	2	70	#NULL!	0	0	91	127	2	0	84	2	0	0	0	39	1
1	5	5	1	2	2	1	1	2	1	2	3	3	1	1	3	2	2	2	1	1	3	2	3	2	2	1	2	1994	1	0	65	147	30.08	3	88	0	#NULL!	0	107	120	2	0	72	1	0	0	0	77	4
2	1	6	2	3	2	1	2	2	3	4	1	1	1	1	2	2	2	2	2	2	3	1	1	2	2	0	2	2363	2	0	51	151	22.37	2	76	#NULL!	0	0	91	123	2	0	73	1	0	0	0	30	1
1	4	4	1	1	3	2	1	2	2	3	1	3	1	1	1	2	2	2	1	1	3	2	1	2	2	1	2	2459	1	0	58	160	22.66	2	64	0	#NULL!	0	77	159	3	1	90	3	1	2	1	66	4
2	1	2	1	2	2	1	2	2	2	1	3	3	1	1	2	3	2	1	1	1	1	1	3	1	1	0	2	461	1	0	56.5	152	24.45	3	83	#NULL!	1	1	100	126	2	0	73	1	0	0	0	32	1
2	2	1	2	1	3	1	1	2	2	2	1	1	1	1	1	2	2	2	1	1	1	1	3	1	1	0	2	984	1	0	65	147	30.08	3	88	#NULL!	1	1	107	142	3	1	88	2	0	1	1	49	2
2	1	5	2	3	2	2	2	2	2	2	1	2	2	2	2	3	3	3	1	1	3	3	3	1	1	0	2	1507	1	0	62.2	148	28.4	3	90	#NULL!	1	1	106	128	2	0	70	1	0	0	0	31	1
2	3	3	1	1	3	1	1	2	2	3	1	1	1	1	1	2	2	2	1	1	1	1	1	1	1	0	2	2030	1	0	44	145	20.93	2	66	#NULL!	0	0	87	127	2	0	81	2	0	0	0	58	3
2	3	3	1	1	1	1	2	2	2	3	3	3	1	1	1	2	2	2	1	1	1	1	1	1	1	0	2	2179	1	0	40	144	19.29	2	72	#NULL!	0	0	83	152	3	1	83	2	0	1	1	59	3
1	2	1	2	1	2	1	1	2	3	2	3	3	2	1	1	3	3	3	1	1	1	2	3	1	1	0	2	87	1	0	64	153	27.34	3	92	1	#NULL!	1	99	140	3	1	80	2	0	1	1	49	2
1	2	6	2	3	3	2	1	2	2	4	1	1	2	2	1	2	2	2	1	1	3	2	1	1	1	0	2	610	1	0	55	155	22.89	2	86	0	#NULL!	0	103	139	2	0	89	2	0	0	0	48	2
2	5	3	1	1	2	1	1	2	1	1	1	1	1	1	1	2	3	2	1	1	1	1	3	1	1	0	2	1133	1	0	50	137	26.64	3	90	#NULL!	1	1	96	131	2	0	70	1	0	0	0	75	4
2	4	5	2	1	1	1	1	2	2	2	1	1	1	1	1	3	3	3	1	1	1	1	3	1	1	0	2	1656	1	0	58	155	24.14	3	82	#NULL!	1	1	86	167	3	1	106	3	1	2	1	65	4
2	2	4	1	1	2	1	2	2	1	3	2	1	1	1	2	3	3	1	2	1	2	1	3	1	1	0	2	2426	1	0	62.8	150	27.91	3	66	#NULL!	0	0	50	107	1	0	67	1	0	0	0	47	2
2	5	6	1	1	1	1	1	3	1	3	1	1	2	1	1	3	3	3	1	1	1	1	2	1	1	1	2	2346	1	0	29	143	14.18	1	67	#NULL!	0	0	75	129	2	0	76	1	0	0	0	72	4
1	2	2	2	1	2	1	2	2	3	2	1	1	1	1	2	2	2	2	1	1	1	1	1	1	1	1	2	518	1	0	45	155	18.73	2	68	0	#NULL!	0	85	150	3	1	93	3	1	2	1	44	2
2	3	1	1	1	1	2	1	3	1	1	1	1	1	1	2	2	2	2	1	1	3	2	3	1	1	0	2	1041	1	0	68	158	27.24	3	86	#NULL!	1	1	106	115	1	0	76	1	0	0	0	54	3
2	1	2	2	2	2	1	1	2	1	2	3	1	1	1	1	3	3	2	1	1	3	1	3	1	1	0	2	1564	1	0	52	149	23.42	3	75	#NULL!	0	0	95	126	2	0	86	2	0	0	0	37	1
2	5	3	2	1	2	2	1	2	3	2	1	1	1	1	1	2	2	2	2	1	1	1	1	1	1	0	2	2087	1	0	40	142	19.84	2	84	#NULL!	1	1	92	109	1	0	69	1	0	0	0	75	4
2	2	5	1	2	2	2	1	2	1	2	1	1	1	1	3	3	3	3	1	1	2	2	3	1	1	0	2	223	1	0	63	165	23.14	3	74	#NULL!	0	0	100	111	1	0	69	1	0	0	0	47	2
1	2	5	1	3	1	3	2	2	1	2	3	3	1	1	1	2	2	2	1	1	1	1	1	1	1	0	2	746	1	0	51	155	21.23	2	70	0	#NULL!	0	88	125	2	0	72	1	0	0	0	42	2
1	5	4	1	2	3	1	1	2	1	2	3	3	1	2	2	2	2	2	1	1	2	1	1	1	1	0	2	1269	1	0	59	163	22.21	2	88	0	#NULL!	0	95	100	1	0	76	1	0	0	0	79	4
1	1	1	2	3	2	2	1	3	1	3	3	3	2	2	2	3	3	3	2	2	2	1	1	1	1	0	2	1792	2	0	56	160	21.88	2	74	0	#NULL!	0	92	115	1	0	77	1	0	0	0	36	1
2	1	1	2	1	3	2	1	2	1	3	1	1	1	1	1	3	1	1	1	1	1	1	3	1	1	0	2	92	1	0	51.5	140	26.28	3	82	#NULL!	1	1	93	145	3	1	85	2	0	1	1	37	1
2	2	3	1	3	2	3	1	2	2	2	1	1	1	1	2	2	3	2	1	1	3	1	3	1	1	0	2	1138	1	0	64	150	28.44	3	71	#NULL!	0	0	77	124	2	0	73	1	0	0	0	46	2
2	1	5	1	1	2	1	1	1	1	2	1	1	1	1	1	3	3	3	2	1	1	1	1	1	1	0	2	1661	1	0	44.1	145	20.98	2	70	#NULL!	0	0	91	149	3	1	94	3	1	2	1	39	1
2	3	3	2	1	2	1	1	3	3	3	3	3	1	1	3	3	3	3	1	2	3	2	3	1	1	0	2	2184	2	0	70	150	31.11	3	97	#NULL!	1	1	98	122	2	0	76	1	0	0	0	55	3
1	2	2	1	1	2	1	2	2	2	2	1	1	2	2	1	2	2	2	2	1	1	1	3	1	2	0	2	436	1	0	63.8	150	28.36	3	90	1	#NULL!	1	99	113	1	0	67	1	0	0	0	48	2
2	5	1	2	1	2	2	1	3	2	3	3	3	1	1	1	2	2	2	1	1	1	1	3	1	2	0	2	959	1	0	54	150	24	3	83	#NULL!	1	1	96	149	3	1	76	1	0	1	1	70	4
2	1	3	1	1	4	3	1	2	1	2	1	1	1	1	1	2	3	3	2	2	3	1	3	1	2	0	2	1482	2	0	72	150	32	3	94	#NULL!	1	1	105	172	3	1	93	3	1	2	1	35	1
2	1	3	1	1	2	1	2	2	1	2	1	1	1	1	3	3	2	2	1	1	3	1	3	1	2	0	2	2005	1	0	60	160	23.44	3	78	#NULL!	0	0	98	111	1	0	83	2	0	0	0	30	1
1	3	5	2	1	2	1	1	2	2	2	3	3	2	1	1	3	3	1	1	1	1	1	1	2	2	1	2	267	1	0	55.2	160	21.56	2	73	0	#NULL!	0	91	156	3	1	98	3	1	2	1	59	3
1	5	5	1	1	3	1	1	2	1	2	1	1	2	1	2	2	1	2	1	1	3	3	2	2	2	1	2	790	1	0	41	151	17.98	1	68	0	#NULL!	0	81	132	2	0	58	1	0	0	0	77	4
2	5	4	1	1	1	1	1	2	1	2	3	3	1	1	1	3	3	3	1	1	1	1	3	2	2	0	2	1313	1	0	65	160	25.39	3	102	#NULL!	1	1	95	141	3	1	89	2	0	1	1	75	4
1	3	3	1	1	2	2	2	1	1	2	3	3	2	1	1	2	3	2	2	1	1	1	3	2	2	1	2	1836	1	0	82	180	25.31	3	87	0	#NULL!	0	108	142	3	1	80	2	0	1	1	59	3
2	5	1	2	1	3	1	2	3	2	3	3	3	1	1	2	3	3	3	1	1	1	1	3	1	2	0	2	99	1	0	54.8	148	25.02	3	88	#NULL!	1	1	96	127	2	0	72	1	0	0	0	76	4
2	1	6	2	3	2	1	1	2	1	3	1	1	1	1	3	2	3	3	1	1	3	3	3	1	2	0	2	622	1	0	67	155	27.89	3	88	#NULL!	1	1	110	165	3	1	93	3	1	2	1	35	1
1	4	2	2	1	1	1	1	2	2	2	1	1	1	1	1	3	3	3	1	1	1	1	1	1	2	1	2	1145	1	0	55	155	22.89	2	81	0	#NULL!	0	97	125	2	0	72	1	0	0	0	65	4
2	2	5	1	1	2	1	2	2	1	2	1	2	1	1	1	3	3	1	1	1	2	2	3	1	2	0	2	1668	1	0	52.8	150	23.47	3	75	#NULL!	0	0	90	136	2	0	88	2	0	0	0	49	2
1	4	4	2	1	2	1	1	2	1	2	3	3	1	1	2	3	3	3	1	1	1	1	3	1	2	1	2	2191	1	0	73	167	26.18	3	96	1	#NULL!	1	107	136	2	0	89	2	0	0	0	64	4
1	3	1	2	1	2	1	1	2	2	2	1	1	1	2	1	2	2	2	1	1	3	2	3	1	1	0	2	106	1	0	66	155	27.47	3	91	1	#NULL!	1	97	137	2	0	94	3	1	1	1	54	3
2	2	6	1	1	2	2	2	2	2	2	1	1	1	1	1	1	1	1	2	1	1	1	3	1	1	0	2	629	1	0	65	152	28.13	3	90	#NULL!	1	1	103	136	2	0	91	3	1	1	1	40	2
1	4	2	1	1	2	1	2	2	1	2	1	1	2	1	1	3	3	3	1	1	1	1	3	1	1	0	2	1152	1	0	55	152	23.81	3	86	0	#NULL!	0	96	120	2	0	79	1	0	0	0	69	4
2	2	5	1	2	2	1	1	1	1	4	1	1	1	1	2	2	2	2	1	1	3	2	3	1	1	0	2	1675	1	0	45	135	24.69	3	80	#NULL!	1	1	89	111	1	0	73	1	0	0	0	40	2
2	4	5	2	1	2	1	1	2	1	2	1	1	1	1	1	1	1	1	1	1	3	1	3	1	1	0	2	2198	1	0	66	150	29.33	3	96	#NULL!	1	1	103	116	1	0	76	1	0	0	0	60	4
1	3	4	2	1	2	2	1	2	2	2	1	1	2	1	2	2	2	2	1	1	1	1	1	1	1	0	2	2442	1	0	50	155	20.81	2	71	0	#NULL!	0	91	122	2	0	85	2	0	0	0	55	3
2	1	1	2	1	3	1	2	2	2	2	1	1	1	1	1	3	3	1	1	1	2	1	3	1	1	0	2	136	1	0	60	148	27.39	3	81	#NULL!	1	1	97	128	2	0	73	1	0	0	0	34	1
2	3	6	1	1	2	2	1	3	1	1	3	3	1	1	2	3	3	3	1	1	3	1	3	1	1	0	2	659	1	0	78	155	32.47	3	97	#NULL!	1	1	104	123	2	0	66	1	0	0	0	53	3
2	5	1	1	1	1	1	1	2	1	2	1	1	1	1	3	3	3	3	1	1	1	1	3	1	1	0	2	1182	1	0	50	145	23.78	3	89	#NULL!	1	1	96	159	3	1	104	3	1	2	1	75	4
2	2	2	2	1	3	1	2	2	1	2	1	1	1	1	2	3	2	2	1	1	1	1	3	1	1	0	2	1705	1	0	70.4	160	27.5	3	90	#NULL!	1	1	107	101	1	0	64	1	0	0	0	42	2
2	2	3	2	1	1	1	1	2	2	4	3	3	1	1	1	2	2	2	1	1	3	2	3	1	1	0	2	2228	1	0	60	161	23.15	3	92	#NULL!	1	1	101	140	3	1	80	2	0	1	1	40	2
2	4	1	2	1	1	1	1	3	2	3	3	3	2	1	1	3	3	3	2	1	1	1	1	1	1	0	2	167	1	0	49	150	21.78	2	80	#NULL!	1	1	88	154	3	1	84	2	0	1	1	67	4
2	4	6	1	1	2	1	1	2	1	2	3	3	1	1	1	2	2	3	1	1	1	1	1	1	1	0	2	690	1	0	47	143	22.98	2	79	#NULL!	0	0	88	156	3	1	75	1	0	1	1	65	4
1	1	1	2	1	2	1	1	2	2	2	3	3	2	1	1	3	3	1	1	1	1	1	3	1	1	0	2	1736	1	0	83	180	25.62	3	97	1	#NULL!	1	104	135	2	0	71	1	0	0	0	35	1
2	4	2	1	1	1	1	1	3	1	3	3	3	1	1	2	1	3	2	2	1	1	1	3	1	1	0	2	2259	1	0	68	149	30.63	3	104	#NULL!	1	1	110	136	2	0	87	2	0	0	0	65	4
1	5	6	2	1	1	1	1	2	2	2	1	1	1	1	1	2	2	2	1	1	2	2	3	1	1	1	2	2328	1	0	60	161	23.15	3	100	1	#NULL!	1	106	162	3	1	91	3	1	2	1	75	4
2	3	5	2	2	2	2	2	3	1	1	2	1	2	2	2	3	3	3	2	2	3	2	3	1	1	1	2	293	2	0	59	158	23.63	3	75	#NULL!	0	0	96	130	2	0	85	2	0	0	0	58	3
1	4	5	1	3	2	1	2	2	1	2	3	3	2	2	2	2	2	2	1	1	1	1	1	1	1	1	2	816	1	0	52	160	20.31	2	72	0	#NULL!	0	91	128	2	0	87	2	0	0	0	67	4
2	2	4	1	1	2	1	2	1	1	3	3	3	1	1	2	2	2	1	3	1	3	2	3	1	1	1	2	1339	1	0	63	160	24.61	3	84	#NULL!	1	1	96	128	2	0	81	2	0	0	0	42	2
1	3	3	1	1	2	1	2	2	2	2	3	1	2	1	1	2	3	2	2	1	1	1	3	1	1	1	2	1862	1	0	62	161	23.92	3	75	0	#NULL!	0	91	130	2	0	87	2	0	0	0	52	3
1	4	6	1	3	2	1	2	2	1	2	3	3	2	2	2	2	2	2	1	1	1	1	1	1	1	1	2	2371	1	0	52	160	20.31	2	72	0	#NULL!	0	91	128	2	0	87	2	0	0	0	67	4
1	1	2	2	2	2	1	2	2	1	2	1	1	1	2	2	3	3	3	1	1	1	1	1	1	1	0	2	443	1	0	60	180	18.52	2	72	0	#NULL!	0	93	161	3	1	110	3	1	2	1	37	1
2	2	1	2	1	3	1	1	2	2	2	1	1	1	1	1	2	1	1	1	1	3	3	3	1	1	0	2	966	1	0	55	140	28.06	3	81	#NULL!	1	1	94	140	3	1	83	2	0	1	1	46	2
1	2	4	1	1	3	1	1	2	1	2	3	3	1	1	2	2	2	2	2	1	1	1	1	1	1	0	2	2012	1	0	43	150	19.11	2	64	0	#NULL!	0	83	116	1	0	70	1	0	0	0	40	2
2	1	2	2	1	1	1	1	2	2	2	1	1	1	1	1	1	1	1	1	1	1	1	3	1	1	0	2	434	1	0	52	150	23.11	3	89	#NULL!	1	1	97	118	1	0	76	1	0	0	0	35	1
2	2	1	2	1	3	1	1	2	1	2	1	1	1	1	1	2	2	2	1	1	1	1	3	1	1	0	2	957	1	0	66	148	30.13	3	88	#NULL!	1	1	102	122	2	0	89	2	0	0	0	43	2
1	2	3	1	2	3	2	1	2	2	3	1	1	1	1	1	3	3	2	1	1	1	1	1	1	1	1	2	1480	1	0	60	165	22.04	2	64	0	#NULL!	0	92	127	2	0	72	1	0	0	0	42	2
2	4	2	1	2	2	1	1	2	1	2	1	1	1	1	3	2	2	2	1	1	2	1	3	1	1	0	2	2003	1	0	90	155	37.46	3	110	#NULL!	1	1	113	125	2	0	82	2	0	0	0	67	4
2	1	1	2	3	1	2	2	2	1	2	1	1	1	1	2	3	3	1	1	1	3	1	3	1	1	1	2	141	1	0	56	147	25.92	3	80	#NULL!	1	1	93	111	1	0	84	2	0	0	0	38	1
2	2	6	1	1	2	1	1	2	2	2	1	1	1	1	1	2	2	2	1	1	2	2	3	1	1	1	2	664	1	0	65	148	29.67	3	79	#NULL!	0	0	102	146	3	1	89	2	0	1	1	42	2
2	3	1	2	1	1	1	2	2	2	2	2	1	2	1	2	2	2	2	2	2	1	1	3	1	1	1	2	1187	2	0	70	158	28.04	3	101	#NULL!	1	1	106	117	1	0	84	2	0	0	0	50	3
2	2	2	2	1	2	1	1	2	2	2	3	3	1	1	1	3	3	1	1	1	1	1	3	1	1	1	2	1710	1	0	66	150	29.33	3	87	#NULL!	1	1	104	130	2	0	71	1	0	0	0	40	2
1	2	3	1	1	1	2	1	2	1	2	1	3	1	1	1	2	2	2	1	1	1	1	1	1	1	1	2	2233	1	0	54	167	19.36	2	62	0	#NULL!	0	77	115	1	0	85	2	0	0	0	45	2
2	3	4	2	1	1	2	2	2	2	2	1	1	1	1	1	3	3	3	1	1	1	1	3	2	1	1	2	2416	1	0	59	148	26.94	3	88	#NULL!	1	1	90	120	2	0	84	2	0	0	0	52	3
1	2	5	1	2	2	1	2	2	1	2	1	1	2	2	3	2	2	2	1	1	1	1	3	2	2	1	2	844	1	0	72	159	28.48	3	95	1	#NULL!	1	103	99	1	0	62	1	0	0	0	41	2
2	2	4	1	1	2	1	1	2	2	2	1	1	1	1	1	3	3	3	1	1	1	1	3	2	2	0	2	1367	1	0	84	160	32.81	3	101	#NULL!	1	1	115	143	3	1	88	2	0	1	1	47	2
2	3	1	2	1	2	1	2	2	1	2	1	1	1	1	1	1	1	1	1	1	1	1	1	1	2	0	2	947	1	0	44	140	22.45	2	81	#NULL!	1	1	90	127	2	0	84	2	0	0	0	53	3
2	6	3	1	1	1	1	1	1	1	1	3	3	1	1	1	3	3	3	1	1	1	1	1	1	2	0	2	1470	1	0	47	150	20.89	2	82	#NULL!	1	1	99	148	3	1	85	2	0	1	1	88	4
1	5	5	1	1	2	1	1	2	1	3	1	1	1	1	3	2	2	2	1	1	2	1	3	1	2	0	2	1993	1	0	48	140	24.49	3	75	0	#NULL!	0	93	137	2	0	70	1	0	0	0	72	4
2	3	6	2	1	2	1	2	2	1	2	1	1	1	1	1	1	1	1	1	1	1	1	1	1	2	0	2	2362	1	0	44	140	22.45	2	81	#NULL!	1	1	90	127	2	0	84	2	0	0	0	53	3
1	2	4	2	1	2	1	1	2	2	2	1	1	1	2	2	2	2	2	1	1	2	1	1	1	2	1	2	2449	1	0	45	150	20	2	79	0	#NULL!	0	91	129	2	0	84	2	0	0	0	48	2
2	2	1	1	1	2	1	2	2	2	2	1	1	1	2	1	2	2	2	1	1	2	1	3	1	1	0	2	40	1	0	52.7	150	23.42	3	78	#NULL!	0	0	95	147	3	1	100	3	1	2	1	40	2
1	1	6	1	1	2	1	1	2	1	2	1	1	1	2	1	3	3	3	1	1	1	1	1	1	1	1	2	563	1	0	47	150	20.89	2	74	0	#NULL!	0	92	134	2	0	78	1	0	0	0	37	1
2	4	1	2	1	1	3	1	2	2	2	3	3	1	1	1	2	2	2	1	1	1	1	2	1	1	0	2	1086	1	0	35	145	16.65	1	62	#NULL!	0	0	83	131	2	0	78	1	0	0	0	67	4
2	5	1	2	1	1	2	1	3	1	1	3	3	1	1	1	3	2	2	2	2	1	1	2	1	1	0	2	1609	2	0	35	142	17.36	1	77	#NULL!	0	0	95	139	2	0	96	3	1	1	1	73	4
2	4	5	1	1	1	1	1	3	1	3	3	3	1	1	1	3	3	3	1	1	1	1	1	1	1	0	2	2132	1	0	42	145	19.98	2	86	#NULL!	1	1	89	121	2	0	90	3	1	1	1	67	4
2	1	4	1	3	3	1	2	2	1	2	1	1	1	1	2	2	1	2	1	1	3	2	1	1	1	0	2	2474	1	0	53	160	20.7	2	72	#NULL!	0	0	94	132	2	0	81	2	0	0	0	38	1
1	1	1	2	3	2	2	1	3	1	3	3	3	2	2	2	3	3	3	2	2	2	1	1	1	1	0	2	149	2	0	56	160	21.88	2	74	0	#NULL!	0	92	115	1	0	83	2	0	0	0	36	1
2	3	6	1	1	3	1	1	2	1	2	3	3	1	1	2	3	3	3	1	1	1	1	3	1	1	0	2	672	1	0	58	148	26.48	3	85	#NULL!	1	1	93	141	3	1	80	2	0	1	1	56	3
2	4	1	2	1	1	1	1	2	1	2	3	3	1	1	1	3	3	2	1	1	1	1	3	1	1	0	2	1195	1	0	59	147	27.3	3	99	#NULL!	1	1	105	136	2	0	82	2	0	0	0	64	4
2	4	2	1	1	2	1	1	2	2	3	3	3	1	1	1	3	3	3	1	1	1	1	3	1	1	0	2	1718	1	0	60	151	26.31	3	95	#NULL!	1	1	97	110	1	0	71	1	0	0	0	68	4
1	2	3	2	1	1	2	2	3	1	2	3	1	1	1	1	2	1	2	1	1	3	2	1	1	1	0	2	2241	1	0	54	162	20.58	2	70	0	#NULL!	0	91	133	2	0	86	2	0	0	0	45	2
1	3	6	2	3	3	2	1	2	2	4	1	1	2	2	1	2	2	2	1	1	3	2	1	1	1	1	2	557	1	0	54	154	22.77	2	77	0	#NULL!	0	97	115	1	0	77	1	0	0	0	52	3
1	1	1	2	2	2	2	1	1	2	4	3	3	2	2	2	3	2	1	1	1	1	1	3	1	1	1	2	1603	1	0	57	157	23.12	3	76	0	#NULL!	0	92	142	3	1	77	1	0	1	1	30	1
1	2	5	1	2	2	1	2	1	3	2	1	1	1	2	2	2	2	2	1	1	2	1	3	1	1	1	2	2126	1	0	68	160	26.56	3	99	1	#NULL!	1	105	123	2	0	82	2	0	0	0	42	2
1	3	2	2	1	1	3	2	2	1	2	1	1	1	1	2	3	3	3	2	2	1	1	1	1	1	1	2	398	2	0	50	155	20.81	2	80	0	#NULL!	0	92	113	1	0	80	2	0	0	0	59	3
2	2	1	2	1	3	2	1	2	2	2	1	1	1	1	1	2	2	3	1	1	1	3	1	1	1	0	2	921	1	0	50	153	21.36	2	71	#NULL!	0	0	93	162	3	1	100	3	1	2	1	43	2
1	2	3	1	3	2	2	2	2	2	2	1	1	1	2	2	1	1	1	2	1	3	2	3	1	1	1	2	1444	1	0	66	168	23.38	3	82	0	#NULL!	0	100	119	1	0	79	1	0	0	0	46	2
1	6	4	1	2	2	1	1	2	1	2	3	3	1	1	3	2	2	2	1	1	3	2	3	1	1	1	2	1967	1	0	58	155	24.14	3	72	0	#NULL!	0	97	112	1	0	77	1	0	0	0	80	4
1	5	2	1	1	1	3	1	2	1	2	1	1	1	1	2	3	3	3	1	1	1	1	3	1	2	0	2	9	1	0	61.9	150	27.51	3	87	0	#NULL!	0	100	124	2	0	75	1	0	0	0	75	4
2	5	1	2	1	1	1	1	3	1	3	1	1	1	1	1	1	1	1	1	2	3	1	1	1	2	0	2	532	2	0	40.5	135	22.22	2	65	#NULL!	0	0	89	157	3	1	73	1	0	1	1	72	4
2	3	1	2	1	2	1	1	2	2	2	2	1	1	1	1	2	2	2	2	1	1	1	3	1	2	0	2	1055	1	0	63	145	29.96	3	88	#NULL!	1	1	100	123	2	0	85	2	0	0	0	59	3
1	2	1	2	1	2	1	1	2	1	3	1	1	2	2	2	3	2	1	1	1	1	1	3	1	2	0	2	1578	1	0	81	175	26.45	3	95	1	#NULL!	1	106	131	2	0	86	2	0	0	0	43	2
2	1	4	2	2	1	1	2	2	2	4	1	1	1	1	2	3	2	2	1	1	3	2	3	1	2	0	2	2101	1	0	75	156	30.82	3	95	#NULL!	1	1	110	126	2	0	86	2	0	0	0	38	1
2	5	2	2	1	1	1	1	2	1	2	1	1	2	1	1	3	3	3	1	1	1	1	2	2	2	0	2	454	1	0	41.2	155	17.15	1	65	#NULL!	0	0	87	123	2	0	58	1	0	0	0	74	4
1	3	1	2	1	4	1	1	2	2	2	1	1	1	1	1	2	2	2	1	1	1	1	3	2	2	0	2	977	1	0	69	160	26.95	3	91	1	#NULL!	1	99	111	1	0	66	1	0	0	0	53	3
2	3	2	1	1	2	3	1	2	1	1	3	3	1	1	1	1	1	1	1	1	1	1	3	2	2	0	2	1500	1	1	71.8	156	29.5	3	92	#NULL!	1	1	108	115	1	0	70	1	0	0	0	55	3
2	1	2	2	1	3	1	1	2	1	2	1	1	1	1	1	1	2	2	1	1	1	1	3	2	2	0	2	2023	1	0	53	143	25.92	3	75	#NULL!	0	0	98	125	2	0	87	2	0	0	0	38	1
2	2	2	2	1	1	2	1	2	1	2	3	3	1	1	1	3	3	3	1	1	1	1	3	1	1	0	2	516	1	0	60	150	26.67	3	93	#NULL!	1	1	102	141	3	1	89	2	0	1	1	43	2
2	6	1	2	1	1	1	1	2	1	2	1	1	1	1	1	2	2	2	1	1	3	1	3	1	1	0	2	1039	1	0	50	135	27.43	3	80	#NULL!	1	1	95	119	1	0	82	2	0	0	0	80	4
1	2	2	2	3	2	1	2	2	2	2	1	1	2	2	2	3	3	3	1	2	1	1	1	1	1	0	2	1562	2	0	57	164	21.19	2	82	0	#NULL!	0	97	152	3	1	69	1	0	1	1	41	2
2	4	3	2	1	1	1	1	3	2	3	3	3	1	1	1	1	1	3	1	1	1	1	1	1	1	0	2	2085	1	0	41	140	20.92	2	84	#NULL!	1	1	90	116	1	0	63	1	0	0	0	68	4
2	2	2	2	1	2	1	1	2	2	2	1	1	1	1	2	2	3	1	1	1	3	2	1	1	1	0	2	458	1	0	48.4	150	21.51	2	78	#NULL!	0	0	94	128	2	0	67	1	0	0	0	40	2
2	3	1	2	1	3	2	1	2	2	2	3	3	1	1	2	2	2	2	1	1	1	1	1	1	1	0	2	981	1	0	56	160	21.88	2	74	#NULL!	0	0	96	96	1	0	65	1	0	0	0	52	3
2	2	2	2	3	2	1	2	3	2	3	1	2	1	1	1	2	2	2	1	1	2	1	2	1	1	0	2	1504	1	0	38.6	145	18.36	1	66	#NULL!	0	0	78	100	1	0	68	1	0	0	0	43	2
2	4	5	1	1	3	1	1	2	3	3	3	3	1	1	1	2	2	2	1	1	1	1	3	1	1	0	2	2027	1	0	53	146	24.86	3	80	#NULL!	1	1	94	160	3	1	75	1	0	1	1	65	4
1	3	2	2	1	2	1	2	2	2	2	1	1	1	2	2	3	3	3	1	1	1	1	1	1	1	1	2	420	1	0	57	162	21.72	2	82	0	#NULL!	0	94	121	2	0	72	1	0	0	0	59	3
2	3	1	2	1	3	1	1	3	2	3	1	1	1	1	2	2	2	3	1	1	1	1	1	1	1	1	2	943	1	0	49	149	22.07	2	71	#NULL!	0	0	90	96	1	0	62	1	0	0	0	50	3
2	5	3	1	1	1	2	1	3	1	4	3	3	1	1	1	3	3	3	1	1	1	1	2	1	1	1	2	1466	1	0	37	145	17.6	1	78	#NULL!	0	0	84	145	3	1	93	3	1	2	1	72	4
2	3	6	2	1	3	1	1	3	2	3	1	1	1	1	2	2	2	3	1	1	1	1	1	1	1	1	2	2358	1	0	49	149	22.07	2	71	#NULL!	0	0	90	96	1	0	62	1	0	0	0	50	3
2	3	4	1	1	1	1	1	2	1	2	1	2	1	1	1	3	3	2	1	1	1	1	1	1	1	1	2	2475	1	0	48	150	21.33	2	73	#NULL!	0	0	90	141	3	1	95	3	1	2	1	58	3
2	4	5	2	1	3	2	1	2	1	3	1	1	1	1	1	3	1	1	1	1	1	1	1	2	1	1	2	266	1	0	50	158	20.03	2	66	#NULL!	0	0	91	126	2	0	79	1	0	0	0	66	4
2	4	5	1	1	2	1	2	2	1	2	1	1	2	2	2	3	3	3	1	1	1	2	3	2	1	1	2	789	1	0	61	148	27.85	3	82	#NULL!	1	1	103	112	1	0	65	1	0	0	0	62	4
2	3	4	1	1	2	1	2	2	1	2	3	3	1	1	1	3	3	3	2	1	1	1	3	2	1	1	2	1312	1	0	60	148	27.39	3	90	#NULL!	1	1	100	136	2	0	91	3	1	1	1	53	3
2	4	3	1	1	2	1	2	3	1	2	3	3	2	1	1	2	3	2	1	1	2	1	1	2	1	1	2	1835	1	0	39	140	19.9	2	66	#NULL!	0	0	84	82	1	0	54	1	0	0	0	61	4
1	2	2	1	1	2	1	2	2	1	2	3	3	1	1	3	3	3	3	1	1	1	1	3	1	2	0	2	446	1	0	71.3	170	24.67	3	90	1	#NULL!	1	103	127	2	0	77	1	0	0	0	45	2
2	2	1	2	1	3	2	2	2	1	2	1	2	1	1	1	2	2	2	1	1	1	1	3	1	2	0	2	969	1	0	79	156	32.46	3	101	#NULL!	1	1	120	141	3	1	76	1	0	1	1	45	2
2	4	1	2	1	2	1	2	2	3	2	3	3	1	1	1	2	2	2	1	1	3	1	3	1	2	0	2	2015	1	0	56	130	33.14	3	100	#NULL!	1	1	114	133	2	0	89	2	0	0	0	67	4
2	6	6	1	1	2	1	1	3	2	3	3	3	1	1	1	1	1	1	1	2	1	1	1	1	1	1	2	2327	2	0	46	151	20.17	2	84	#NULL!	1	1	91	155	3	1	98	3	1	2	1	80	4
1	5	6	2	1	1	1	1	2	3	4	3	3	1	1	2	2	2	2	2	1	3	1	2	1	1	0	2	2355	1	0	35	145	16.65	1	69	0	#NULL!	0	83	113	1	0	79	1	0	0	0	78	4
2	1	5	2	2	3	1	2	2	3	4	1	1	1	2	1	3	3	2	2	2	3	2	3	1	1	0	2	292	2	0	63	142	31.24	3	80	#NULL!	1	1	101	109	1	0	78	1	0	0	0	30	1
2	2	5	1	3	2	1	2	2	1	2	2	1	1	2	2	2	2	1	1	1	1	2	1	1	1	0	2	815	1	0	62	165	22.77	2	84	#NULL!	1	1	100	127	2	0	83	2	0	0	0	47	2
2	2	4	1	2	4	1	2	2	1	2	1	2	1	1	2	3	3	3	1	1	3	2	3	1	1	0	2	1338	1	0	60	145	28.54	3	81	#NULL!	1	1	103	145	3	1	99	3	1	2	1	45	2
1	2	4	1	1	2	1	1	2	2	2	1	3	2	1	1	2	3	2	2	1	1	1	3	1	1	1	2	1861	1	0	72	162	27.43	3	91	1	#NULL!	1	107	118	1	0	69	1	0	0	0	46	2
2	2	6	1	3	2	1	2	2	1	2	2	1	1	2	2	2	2	1	1	1	1	2	1	1	1	0	2	2370	1	0	62	165	22.77	2	84	#NULL!	1	1	100	127	2	0	83	2	0	0	0	47	2
1	3	2	2	1	2	2	2	2	1	2	3	3	2	1	1	3	3	3	1	1	1	1	3	1	1	0	2	417	1	0	66	163	24.84	3	95	1	#NULL!	1	101	127	2	0	84	2	0	0	0	57	3
1	5	1	2	1	1	1	1	2	3	4	3	3	1	1	2	2	2	2	2	1	3	1	2	1	1	0	2	940	1	0	35	145	16.65	1	69	0	#NULL!	0	83	113	1	0	79	1	0	0	0	78	4
2	3	3	1	1	3	1	1	2	1	2	3	3	1	1	1	3	3	3	1	1	1	1	3	1	1	0	2	1463	1	0	60	150	26.67	3	92	#NULL!	1	1	106	148	3	1	90	3	1	2	1	55	3
1	4	3	1	2	2	2	1	2	1	2	3	3	1	1	3	2	2	2	1	1	3	2	3	1	1	0	2	1986	1	0	60	150	26.67	3	89	0	#NULL!	0	100	110	1	0	73	1	0	0	0	62	4
1	5	5	2	1	3	1	1	3	1	1	1	1	2	1	2	3	3	3	3	2	1	1	2	1	1	1	2	345	3	0	36	151	15.79	1	62	0	#NULL!	0	77	151	3	1	67	1	0	1	1	72	4
1	3	1	2	1	2	2	1	2	2	2	1	1	1	1	1	3	3	3	1	1	1	1	3	1	1	1	2	868	1	0	65	165	23.88	3	87	0	#NULL!	0	99	135	2	0	86	2	0	0	0	54	3
1	3	4	2	2	1	1	1	2	2	2	1	1	2	2	1	3	3	3	1	1	1	1	1	1	1	1	2	1391	1	0	65	172	21.97	2	88	0	#NULL!	0	90	138	2	0	89	2	0	0	0	57	3
2	4	2	1	1	2	1	1	2	1	2	3	3	1	1	3	2	2	2	1	1	2	1	3	1	1	0	2	1914	1	0	68	150	30.22	3	100	#NULL!	1	1	95	127	2	0	72	1	0	0	0	65	4
1	1	6	1	2	2	2	1	2	1	3	1	1	2	1	1	3	2	3	2	1	2	2	1	1	1	1	2	2345	1	0	58	165	21.3	2	78	0	#NULL!	0	93	135	2	0	82	2	0	0	0	38	1
2	2	5	1	1	1	1	2	2	1	2	1	1	2	1	1	3	3	3	2	2	3	1	1	2	1	1	2	330	2	0	44	145	20.93	2	70	#NULL!	0	0	87	124	2	0	82	2	0	0	0	42	2
2	1	5	1	3	4	3	2	2	1	2	1	1	1	2	2	2	3	2	1	1	3	3	3	2	1	1	2	853	1	0	76	150	33.78	3	98	#NULL!	1	1	106	140	3	1	97	3	1	2	1	33	1
2	3	4	1	1	4	1	1	2	1	2	3	3	1	1	1	2	2	2	1	1	3	1	3	2	1	1	2	1376	1	0	62	151	27.19	3	100	#NULL!	1	1	98	128	2	0	80	2	0	0	0	51	3
2	4	2	1	1	2	1	1	2	1	2	3	3	1	1	3	2	2	2	1	1	2	1	3	2	1	1	2	1899	1	0	68	150	30.22	3	100	#NULL!	1	1	95	141	3	1	71	1	0	1	1	65	4
2	4	1	2	1	2	1	1	3	1	3	3	3	1	1	3	2	2	2	1	1	1	2	3	1	2	0	2	33	1	0	59.5	153	25.42	3	85	#NULL!	1	1	97	97	1	0	63	1	0	0	0	60	4
2	3	6	1	1	3	1	1	2	1	2	1	1	1	1	2	2	3	2	1	2	1	1	3	1	2	0	2	556	2	0	65	155	27.06	3	93	#NULL!	1	1	111	127	2	0	79	1	0	0	0	51	3
2	4	1	2	1	1	1	1	3	2	3	3	3	1	1	1	1	1	3	1	1	1	1	1	1	2	0	2	1079	1	0	41	140	20.92	2	80	#NULL!	1	1	90	109	1	0	69	1	0	0	0	68	4
2	4	1	2	1	1	1	1	3	1	4	3	3	1	1	1	3	3	2	1	1	1	1	3	1	2	0	2	1602	1	0	49	145	23.31	3	76	#NULL!	0	0	70	113	1	0	67	1	0	0	0	68	4
1	2	5	1	2	2	1	2	2	2	2	1	2	2	2	1	2	2	2	1	1	1	1	1	1	2	1	2	2125	1	0	60	165	22.04	2	80	0	#NULL!	0	93	126	2	0	81	2	0	0	0	42	2
1	2	2	2	3	2	1	2	2	1	2	3	1	2	2	2	3	3	3	1	1	3	2	3	2	2	1	2	63	1	0	70.2	161	27.08	3	94	1	#NULL!	1	102	129	2	0	70	1	0	0	0	42	2
1	2	6	1	3	3	1	2	2	1	2	1	2	1	2	2	2	3	2	1	1	2	3	3	2	2	1	2	586	1	0	70	172	23.66	3	85	0	#NULL!	0	101	115	1	0	76	1	0	0	0	43	2
1	5	3	1	1	1	1	1	2	2	3	3	3	1	1	2	3	3	3	1	1	1	1	3	2	2	1	2	1109	1	0	57	148	26.02	3	89	0	#NULL!	0	96	130	2	0	72	1	0	0	0	72	4
1	1	5	1	3	2	2	1	3	1	3	3	3	2	2	2	3	3	3	2	2	2	1	1	2	2	1	2	1632	2	0	56	160	21.88	2	74	0	#NULL!	0	92	132	2	0	87	2	0	0	0	36	1
2	3	3	1	1	2	3	1	2	1	1	3	3	1	1	1	1	1	1	1	1	1	1	3	2	2	0	2	2155	1	1	50	147	23.14	3	71	#NULL!	0	0	91	130	2	0	87	2	0	0	0	50	3
2	4	2	2	1	3	1	1	2	1	2	3	2	1	2	1	2	3	1	1	1	3	1	1	1	2	0	2	61	1	0	57	158	22.83	2	84	#NULL!	1	1	101	114	1	0	72	1	0	0	0	60	4
1	2	6	1	1	3	1	1	1	3	1	3	3	1	1	1	3	3	2	1	1	1	1	3	1	2	0	2	584	1	0	59	160	23.05	3	82	0	#NULL!	0	95	114	1	0	73	1	0	0	0	43	2
1	5	3	1	1	2	1	2	2	2	2	3	3	1	2	2	3	3	3	1	1	1	1	2	1	2	0	2	1107	1	0	45	160	17.58	1	70	0	#NULL!	0	86	109	1	0	72	1	0	0	0	70	4
2	1	5	2	3	3	2	2	2	1	2	3	3	1	1	1	3	3	3	1	1	1	1	3	1	2	0	2	1630	1	0	64	155	26.64	3	84	#NULL!	1	1	101	118	1	0	70	1	0	0	0	34	1
1	4	3	2	1	1	1	2	2	2	2	1	1	2	1	1	3	3	3	3	2	1	1	3	1	2	0	2	2153	2	1	59	155	24.56	3	89	0	#NULL!	0	96	108	1	0	65	1	0	0	0	68	4
2	3	6	1	1	2	2	1	2	3	2	3	3	1	1	1	2	2	1	1	1	2	2	3	2	2	0	2	2329	1	0	72	152	31.16	3	105	#NULL!	1	1	111	117	1	0	79	1	0	0	0	56	3
2	2	2	2	1	2	2	2	1	2	2	3	3	1	1	1	1	3	3	1	1	2	2	3	1	1	0	2	396	1	0	71	160	27.73	3	93	#NULL!	1	1	108	104	1	0	72	1	0	0	0	47	2
1	3	1	2	1	3	2	1	2	1	2	3	3	2	2	2	2	3	3	1	1	1	1	1	1	1	0	2	919	1	0	55	162	20.96	2	72	0	#NULL!	0	89	130	2	0	87	2	0	0	0	59	3
2	2	3	2	1	2	1	2	3	1	3	1	1	1	1	1	3	3	2	1	1	2	1	3	1	1	0	2	1442	1	0	55	141	27.66	3	94	#NULL!	1	1	98	110	1	0	76	1	0	0	0	48	2
1	4	5	1	1	2	3	1	2	2	2	1	1	1	1	3	2	2	2	1	1	2	2	1	1	1	0	2	1965	1	0	45	143	22.01	2	71	0	#NULL!	0	92	108	1	0	62	1	0	0	0	67	4
1	5	2	2	1	2	1	2	2	2	1	3	3	1	1	2	3	3	3	1	1	1	1	1	1	1	0	2	382	1	0	55	161	21.22	2	78	0	#NULL!	0	93	98	1	0	77	1	0	0	0	79	4
2	1	1	2	2	3	1	1	2	2	2	1	1	1	1	1	2	2	2	1	1	1	1	3	1	1	0	2	905	1	0	60	160	23.44	3	78	#NULL!	0	0	102	110	1	0	68	1	0	0	0	37	1
1	3	3	1	1	2	1	1	2	2	2	1	1	1	1	3	3	3	3	1	1	1	1	3	1	1	0	2	1428	1	0	67	153	28.62	3	100	1	#NULL!	1	97	146	3	1	78	1	0	1	1	59	3
2	4	4	1	2	2	1	1	2	2	2	3	3	1	1	3	2	2	2	1	1	2	1	3	1	1	0	2	1951	1	0	52	136	28.11	3	92	#NULL!	1	1	93	104	1	0	74	1	0	0	0	62	4
2	2	5	1	2	2	2	2	2	1	2	2	2	1	2	2	2	2	2	1	1	3	2	3	1	1	0	2	758	1	0	53	148	24.2	3	72	#NULL!	0	0	98	109	1	0	65	1	0	0	0	40	2
2	1	4	1	3	2	1	2	2	1	2	2	2	1	1	3	2	2	2	1	1	3	1	3	1	1	0	2	1281	1	0	74	160	28.91	3	89	#NULL!	1	1	107	115	1	0	83	2	0	0	0	38	1
2	4	1	2	1	1	2	1	2	3	3	3	3	1	1	1	3	3	3	1	1	1	1	1	1	1	0	2	1804	1	0	41	140	20.92	2	79	#NULL!	0	0	86	133	2	0	71	1	0	0	0	69	4
2	2	2	2	1	3	1	2	2	2	2	1	1	1	1	1	1	3	1	2	2	1	1	3	1	1	0	2	347	2	0	56.9	150	25.29	3	78	#NULL!	0	0	95	173	3	1	92	3	1	2	1	40	2
2	4	1	2	1	1	1	1	2	2	2	3	3	1	1	1	2	2	2	1	1	1	1	3	1	1	0	2	870	1	0	62	146	29.09	3	98	#NULL!	1	1	101	133	2	0	81	2	0	0	0	67	4
1	4	4	1	2	3	1	2	2	1	2	3	3	1	2	2	3	3	3	1	1	1	1	3	1	1	1	2	1393	1	0	60	160	23.44	3	83	0	#NULL!	0	94	114	1	0	69	1	0	0	0	60	4
1	1	6	1	2	2	2	1	2	1	2	3	3	1	1	3	2	2	2	1	1	1	1	1	1	1	1	2	1916	1	0	56	160	21.88	2	74	0	#NULL!	0	96	123	2	0	89	2	0	0	0	39	1
1	1	3	1	2	2	2	1	2	1	2	3	3	1	1	3	2	2	2	1	1	1	1	1	1	1	1	2	2520	1	0	56	160	21.88	2	74	0	#NULL!	0	96	123	2	0	89	2	0	0	0	39	1
1	2	1	2	1	2	3	2	2	1	2	3	1	1	2	2	3	2	2	1	1	2	1	1	1	1	1	2	145	1	0	61	163	22.96	2	80	0	#NULL!	0	95	133	2	0	81	2	0	0	0	46	2
2	2	6	1	1	2	1	1	2	2	2	1	1	1	1	1	2	2	2	1	1	1	1	3	1	1	0	2	668	1	0	76	156	31.23	3	90	#NULL!	1	1	104	97	1	0	63	1	0	0	0	46	2
2	4	1	1	1	1	1	1	1	1	1	3	3	1	1	1	3	3	3	1	1	1	1	2	1	1	0	2	1191	1	0	31	135	17.01	1	66	#NULL!	0	0	77	126	2	0	73	1	0	0	0	67	4
2	2	2	2	2	2	1	1	2	2	2	1	3	1	1	1	3	3	2	1	1	1	1	3	1	1	0	2	1714	1	0	65	147	30.08	3	93	#NULL!	1	1	104	128	2	0	85	2	0	0	0	40	2
1	3	3	1	1	3	1	1	3	1	3	1	3	1	1	1	2	2	2	1	1	3	2	1	1	1	1	2	2237	1	0	52	163	19.57	2	62	0	#NULL!	0	82	136	2	0	100	3	1	1	1	50	3
2	4	1	2	1	1	1	1	3	3	4	3	3	2	1	1	3	3	3	1	1	1	1	1	1	1	1	2	144	1	0	41	143	20.05	2	73	#NULL!	0	0	84	123	2	0	66	1	0	0	0	67	4
2	3	6	1	1	3	1	2	2	2	3	3	3	1	1	1	3	3	2	1	1	2	1	3	1	1	1	2	667	1	0	56	145	26.63	3	69	#NULL!	0	0	97	144	3	1	89	2	0	1	1	55	3
2	5	1	2	1	3	3	1	2	2	3	1	1	1	2	1	1	3	3	1	1	1	1	3	1	1	1	2	1190	1	0	55	148	25.11	3	98	#NULL!	1	1	88	113	1	0	68	1	0	0	0	72	4
2	4	2	2	1	2	1	1	3	1	4	3	3	2	2	1	3	3	3	2	2	2	1	1	1	1	1	2	1713	4	0	40	143	19.56	2	84	#NULL!	1	1	92	142	3	1	77	1	0	1	1	63	4
1	1	3	1	1	1	1	1	2	2	2	1	1	2	2	1	2	2	2	1	1	1	1	1	1	1	1	2	2236	1	0	56	165	20.57	2	76	0	#NULL!	0	98	118	1	0	74	1	0	0	0	39	1
2	2	5	1	1	1	2	1	2	1	3	3	3	1	1	1	3	3	3	2	1	3	1	3	1	1	1	2	242	1	0	48	142	23.8	3	72	#NULL!	0	0	96	116	1	0	77	1	0	0	0	41	2
2	3	5	1	2	2	2	2	3	1	3	3	2	2	2	1	3	3	2	1	1	1	1	1	1	1	1	2	765	1	0	53	158	21.23	2	73	#NULL!	0	0	91	166	3	1	85	2	0	1	1	57	3
1	4	6	1	1	1	1	1	3	1	3	3	3	2	2	2	2	2	2	1	1	3	2	3	1	1	1	2	1288	1	0	60	155	24.97	3	92	1	#NULL!	1	89	119	1	0	76	1	0	0	0	68	4
2	3	1	2	1	3	2	1	3	3	4	1	1	2	1	1	3	3	3	3	2	1	1	1	1	1	1	2	1811	2	0	51	165	18.73	2	67	#NULL!	0	0	91	110	1	0	76	1	0	0	0	52	3
2	2	2	2	1	3	1	1	2	1	2	1	1	1	1	2	3	3	1	1	2	1	2	1	1	2	0	2	449	2	0	54	154	22.77	2	80	#NULL!	1	1	94	124	2	0	84	2	0	0	0	40	2
2	2	1	2	1	3	2	1	2	2	2	1	1	1	1	1	2	2	2	1	1	1	1	3	1	2	0	2	972	1	0	49	145	23.31	3	72	#NULL!	0	0	88	168	3	1	97	3	1	2	1	41	2
2	1	2	2	2	2	1	1	2	2	2	3	3	1	2	2	1	1	1	1	1	3	3	3	1	2	0	2	1495	1	0	59	151	25.88	3	80	#NULL!	1	1	96	148	3	1	105	3	1	2	1	34	1
2	3	2	2	1	3	1	1	2	1	2	1	1	1	1	1	2	2	2	2	1	1	1	1	1	2	0	2	2018	1	0	45	150	20	2	68	#NULL!	0	0	90	173	3	1	102	3	1	2	1	50	3
2	2	2	2	1	2	1	1	2	1	2	1	1	1	1	1	2	3	1	2	2	1	1	1	1	2	0	2	363	2	0	55.6	159	21.99	2	79	#NULL!	0	0	94	122	2	0	82	2	0	0	0	49	2
1	2	1	2	1	3	1	1	2	2	2	1	1	1	2	1	3	3	2	1	1	1	1	3	1	2	0	2	886	1	0	60	152	25.97	3	88	0	#NULL!	0	102	93	1	0	54	1	0	0	0	49	2
2	5	3	1	1	2	1	2	2	2	2	3	3	1	1	1	3	3	3	1	1	1	1	1	1	2	0	2	1409	1	0	43	140	21.94	2	70	#NULL!	0	0	85	126	2	0	82	2	0	0	0	71	4
2	2	3	1	1	3	2	1	2	2	2	1	1	1	1	1	2	2	2	1	1	1	1	1	1	2	0	2	1932	1	0	45	143	22.01	2	71	#NULL!	0	0	92	121	2	0	85	2	0	0	0	48	2
2	4	4	1	1	1	1	1	2	1	2	3	3	2	1	1	3	3	1	1	2	1	1	3	1	2	1	2	2423	2	0	66.1	142	32.78	3	85	#NULL!	1	1	100	101	1	0	69	1	0	0	0	66	4
2	1	1	2	1	1	2	1	2	1	2	3	3	1	1	1	3	3	3	1	1	1	1	3	1	2	0	2	522	1	0	70	160	27.34	3	82	#NULL!	1	1	111	126	2	0	76	1	0	0	0	31	1
2	2	1	2	1	3	1	1	2	2	2	1	1	1	1	1	2	2	2	1	1	1	1	3	1	2	0	2	1045	1	0	61	150	27.11	3	84	#NULL!	1	1	105	123	2	0	81	2	0	0	0	45	2
1	3	1	2	1	1	1	1	1	1	1	3	3	1	2	1	2	2	2	2	1	1	1	3	1	2	0	2	1568	1	0	70	161	27.01	3	98	1	#NULL!	1	105	124	2	0	66	1	0	0	0	53	3
1	5	2	2	1	1	3	1	2	3	2	1	1	2	1	1	2	2	2	1	1	1	1	3	1	2	0	2	2091	1	0	65	150	28.89	3	100	1	#NULL!	1	98	155	3	1	75	1	0	1	1	75	4
1	4	4	2	1	1	2	2	2	2	3	3	3	1	1	1	2	2	2	1	1	2	1	1	1	2	1	2	2465	1	1	52	160	20.31	2	69	0	#NULL!	0	96	123	2	0	86	2	0	0	0	60	4
2	2	1	2	1	2	1	2	2	2	2	1	1	1	1	1	3	3	2	1	1	1	1	2	1	2	0	2	124	1	0	35	148	15.98	1	86	#NULL!	1	1	101	127	2	0	79	1	0	0	0	47	2
2	6	6	1	1	1	1	1	3	2	3	3	3	1	1	1	3	3	3	1	1	1	1	3	1	2	0	2	647	1	0	74	158	29.64	3	95	#NULL!	1	1	113	120	2	0	67	1	0	0	0	80	4
2	1	1	1	3	2	1	1	2	2	2	3	3	1	1	2	2	2	2	1	1	3	2	3	1	2	0	2	1170	1	0	77	152	33.33	3	89	#NULL!	1	1	116	127	2	0	85	2	0	0	0	39	1
2	5	1	1	1	1	1	1	2	1	2	1	1	1	1	3	3	3	3	1	1	1	1	2	1	2	0	2	1693	1	0	39.5	147	18.28	1	91	#NULL!	1	1	75	121	2	0	84	2	0	0	0	75	4
2	1	3	2	2	2	1	2	1	1	3	1	3	1	1	3	2	2	2	1	1	3	2	1	1	2	0	2	2216	1	0	48	150	21.33	2	69	#NULL!	0	0	100	110	1	0	64	1	0	0	0	39	1
2	3	1	2	1	3	1	1	2	2	2	1	1	2	1	1	3	3	3	1	1	3	1	1	1	1	0	2	133	1	0	42	145	19.98	2	71	#NULL!	0	0	83	147	3	1	91	3	1	2	1	55	3
1	1	6	1	3	2	1	1	2	1	2	2	1	1	1	1	2	2	2	2	1	3	1	3	1	1	1	2	656	1	0	67	160	26.17	3	84	0	#NULL!	0	88	145	3	1	99	3	1	2	1	34	1
2	4	1	1	1	1	1	1	3	1	3	3	3	2	1	1	2	2	2	2	2	1	1	3	1	1	0	2	1179	2	0	45.7	140	23.32	3	76	#NULL!	0	0	90	115	1	0	71	1	0	0	0	67	4
2	4	2	2	1	1	1	1	2	2	1	3	3	1	1	1	3	3	3	1	1	1	1	1	1	1	1	2	14	1	0	56	160	21.88	2	68	#NULL!	0	0	98	137	2	0	97	3	1	1	1	63	4
2	4	1	2	1	1	1	1	3	1	3	1	1	1	1	1	1	1	1	1	2	3	1	1	1	1	1	2	537	2	0	48	145	22.83	2	77	#NULL!	0	0	94	138	2	0	77	1	0	0	0	61	4
2	1	1	2	1	2	2	1	2	3	2	1	1	1	1	1	2	2	2	2	1	1	1	1	1	1	1	2	1060	1	0	46	148	21	2	82	#NULL!	1	1	96	96	1	0	62	1	0	0	0	31	1
2	4	1	2	1	1	2	2	3	2	3	3	3	1	1	2	3	3	3	1	1	1	1	2	1	1	1	2	1583	1	0	33	142	16.37	1	64	#NULL!	0	0	81	142	3	1	77	1	0	1	1	61	4
2	2	4	2	1	3	3	2	2	1	2	1	1	1	1	1	3	3	2	1	1	3	2	3	1	1	1	2	2106	1	0	57	150	25.33	3	89	#NULL!	1	1	95	120	2	0	72	1	0	0	0	47	2
2	5	3	2	1	1	1	1	2	2	3	3	3	1	1	1	2	2	2	3	1	1	1	2	1	1	1	2	2181	1	0	40	155	16.65	1	64	#NULL!	0	0	90	118	1	0	76	1	0	0	0	75	4
2	3	6	2	1	2	1	1	2	1	2	1	1	1	1	2	2	2	2	1	1	2	2	3	1	1	1	2	612	1	0	50	145	23.78	3	80	#NULL!	1	1	94	133	2	0	93	3	1	1	1	54	3
2	5	3	1	1	1	1	1	3	2	3	1	1	1	1	1	3	3	3	2	2	1	1	1	1	1	1	2	1135	2	0	39	142	19.34	2	82	#NULL!	1	1	89	131	2	0	89	2	0	0	0	78	4
2	4	5	2	1	1	1	2	2	2	2	1	1	2	1	1	3	3	3	3	2	1	1	1	1	1	1	2	1658	2	1	56	157	22.72	2	86	#NULL!	1	1	92	135	2	0	75	1	0	0	0	65	4
1	5	2	2	1	1	1	1	2	2	2	1	1	1	1	1	3	3	3	2	2	1	1	2	1	2	0	2	428	2	0	38	150	16.89	1	66	0	#NULL!	0	82	118	1	0	98	3	1	1	1	70	4
1	5	1	2	1	1	1	1	3	1	3	1	1	1	2	1	3	2	2	1	1	1	1	3	1	2	0	2	951	1	0	72	158	28.84	3	96	1	#NULL!	1	110	120	2	0	75	1	0	0	0	70	4
1	4	3	1	1	4	1	1	2	2	2	1	1	1	2	3	3	3	3	1	1	2	2	3	1	2	0	2	1474	1	0	70	160	27.34	3	102	1	#NULL!	1	110	141	3	1	87	2	0	1	1	66	4
1	6	4	1	2	2	1	1	2	1	2	3	3	1	1	3	2	2	2	1	1	3	2	3	1	2	0	2	1997	1	0	58	155	24.14	3	72	0	#NULL!	0	97	157	3	1	90	3	1	2	1	80	4
2	3	6	1	1	2	1	1	2	2	2	3	3	1	1	2	2	2	2	1	1	1	1	3	1	2	0	2	661	1	0	67	156	27.53	3	96	#NULL!	1	1	94	90	1	0	64	1	0	0	0	55	3
1	5	1	1	1	3	2	1	2	2	2	1	1	2	2	1	2	2	2	1	1	3	1	1	1	2	0	2	1184	1	0	45	155	18.73	2	76	0	#NULL!	0	89	137	2	0	78	1	0	0	0	70	4
2	1	2	2	2	2	2	2	2	2	3	3	3	1	2	2	3	2	1	1	1	3	2	3	1	2	0	2	1707	1	0	73	159	28.88	3	82	#NULL!	1	1	100	133	2	0	79	1	0	0	0	35	1
2	3	1	2	1	3	1	1	3	2	2	1	1	2	1	1	3	3	3	1	1	1	1	2	1	1	0	2	211	1	0	38	144	18.33	1	65	#NULL!	0	0	83	127	2	0	79	1	0	0	0	54	3
2	3	5	1	1	2	1	2	3	1	3	1	1	1	1	1	2	2	2	2	2	3	2	1	1	1	0	2	734	2	0	47	150	20.89	2	74	#NULL!	0	0	94	131	2	0	84	2	0	0	0	54	3
2	3	4	1	2	3	1	1	2	1	2	1	1	1	1	1	3	3	3	1	1	2	1	3	1	1	0	2	1257	1	0	59	147	27.3	3	97	#NULL!	1	1	99	130	2	0	65	1	0	0	0	53	3
1	2	1	2	2	2	1	1	2	2	2	1	1	2	2	1	3	3	3	1	1	1	1	3	1	1	1	2	1780	1	0	72	160	28.13	3	87	0	#NULL!	0	99	110	1	0	72	1	0	0	0	43	2
1	1	4	1	1	2	1	1	2	1	2	1	1	2	1	2	3	3	3	1	1	1	1	1	1	1	1	2	2303	1	0	50	159	19.78	2	75	0	#NULL!	0	89	147	3	1	100	3	1	2	1	35	1
2	1	1	2	1	2	1	1	1	2	4	1	1	1	1	2	3	2	2	1	2	1	1	1	1	1	1	2	156	2	0	45	145	21.4	2	70	#NULL!	0	0	90	118	1	0	76	1	0	0	0	32	1
1	4	6	1	1	2	1	1	2	2	2	3	3	1	1	1	2	2	2	1	1	1	1	3	1	1	1	2	679	1	0	72	162	27.43	3	95	1	#NULL!	1	93	110	1	0	66	1	0	0	0	60	4
2	3	1	1	1	2	2	1	2	2	2	1	1	2	1	3	2	2	2	1	1	1	1	3	1	1	1	2	1202	1	0	57	147	26.38	3	88	#NULL!	1	1	101	159	3	1	81	2	0	1	1	57	3
2	4	1	2	1	1	1	1	2	2	2	1	1	1	1	3	3	2	1	1	1	1	1	1	1	1	1	2	1725	1	0	50	149	22.52	2	74	#NULL!	0	0	89	138	2	0	83	2	0	0	0	65	4
2	4	5	1	2	3	2	1	2	2	2	1	1	2	1	1	2	2	2	1	1	3	2	3	1	1	1	2	2248	1	0	55	150	24.44	3	82	#NULL!	1	1	92	120	2	0	80	2	0	0	0	61	4
2	4	1	2	1	1	1	1	2	2	3	3	3	1	1	1	3	3	3	1	1	1	1	1	1	1	1	2	165	1	0	48	150	21.33	2	75	#NULL!	0	0	80	134	2	0	86	2	0	0	0	60	4
2	3	6	1	1	2	1	2	2	2	2	3	3	1	1	1	3	3	3	1	1	1	1	3	1	1	1	2	688	1	0	75	150	33.33	3	101	#NULL!	1	1	111	126	2	0	80	2	0	0	0	56	3
2	2	1	2	1	2	1	1	2	2	2	1	1	1	1	1	2	2	2	1	1	1	1	3	1	1	1	2	1211	1	0	83	159	32.83	3	108	#NULL!	1	1	121	115	1	0	76	1	0	0	0	41	2
2	2	1	2	1	2	1	2	2	1	2	1	1	1	1	1	3	1	1	2	1	1	2	3	1	1	1	2	1734	1	0	61	141	30.68	3	85	#NULL!	1	1	101	122	2	0	81	2	0	0	0	40	2
1	2	4	1	1	2	2	2	2	1	2	1	1	2	2	1	3	3	3	1	1	1	1	1	1	1	1	2	2257	1	0	52	165	19.1	2	70	0	#NULL!	0	85	133	2	0	75	1	0	0	0	42	2
2	3	4	1	1	2	1	2	2	1	2	1	1	2	2	1	3	3	3	1	1	1	1	3	1	1	1	2	2420	1	0	63.5	149	28.6	3	85	#NULL!	1	1	100	101	1	0	72	1	0	0	0	52	3
2	2	1	2	1	2	1	2	2	1	2	1	1	1	1	1	3	1	1	2	1	1	2	3	1	2	0	1	91	1	0	61	141	30.68	3	85	#NULL!	1	1	101	154	3	1	110	3	1	2	1	40	2
2	5	6	1	1	3	1	1	3	1	3	2	3	2	1	1	2	2	2	1	1	2	2	2	1	2	0	1	614	1	0	30	140	15.31	1	65	#NULL!	0	0	73	119	1	0	86	2	0	0	0	78	4
1	4	3	1	1	2	1	2	2	2	2	1	1	1	2	1	2	3	1	1	1	1	1	1	1	2	0	1	1137	1	0	49	147	22.68	2	84	0	#NULL!	0	87	148	3	1	93	3	1	2	1	62	4
2	3	5	1	1	2	3	1	2	1	1	3	3	1	1	1	1	1	1	1	1	1	1	3	1	2	0	1	1660	1	1	71.8	156	29.5	3	92	#NULL!	1	1	108	135	2	0	78	1	0	0	0	55	3
2	2	1	1	1	2	1	2	2	2	2	1	1	1	1	2	3	3	2	1	1	3	2	3	1	2	1	1	160	1	0	72	155	29.97	3	102	#NULL!	1	1	104	127	2	0	92	3	1	1	1	40	2
1	2	6	1	1	2	1	1	2	1	2	3	2	2	2	2	3	3	3	1	1	2	1	3	1	2	1	1	683	1	0	70	160	27.34	3	91	1	#NULL!	1	90	129	2	0	61	1	0	0	0	48	2
2	2	1	2	1	3	1	1	2	2	2	3	3	1	1	3	2	2	2	1	1	3	2	1	1	2	1	1	1206	1	0	50	150	22.22	2	77	#NULL!	0	0	92	125	2	0	73	1	0	0	0	48	2
2	3	1	2	1	2	1	2	2	1	3	1	1	1	2	1	2	2	1	1	1	1	1	3	1	2	1	1	1729	1	0	65	155	27.06	3	99	#NULL!	1	1	100	125	2	0	81	2	0	0	0	59	3
2	3	4	2	1	3	1	1	2	2	2	1	1	2	1	2	3	3	3	2	1	3	2	3	1	2	1	1	2252	1	0	68	151	29.82	3	110	#NULL!	1	1	106	133	2	0	88	2	0	0	0	59	3
2	4	4	1	1	3	1	1	2	3	2	1	1	1	1	1	2	2	2	1	1	3	1	3	1	1	1	1	2477	1	0	58	148	26.48	3	93	#NULL!	1	1	100	187	3	1	85	2	0	1	1	60	4
1	3	1	2	1	3	1	1	2	3	2	1	1	2	2	1	3	3	3	1	1	1	1	1	1	1	1	1	171	1	0	59	161	22.76	2	84	0	#NULL!	0	92	111	1	0	59	1	0	0	0	50	3
2	4	6	1	1	3	1	1	2	1	2	3	3	1	1	1	2	2	2	1	1	1	1	3	1	1	1	1	694	1	0	66	148	30.13	3	100	#NULL!	1	1	105	108	1	0	65	1	0	0	0	65	4
1	3	1	1	1	1	2	1	2	2	2	1	1	2	2	1	2	2	2	1	1	1	3	3	1	1	1	1	1217	1	0	67	160	26.17	3	60	0	#NULL!	0	70	137	2	0	85	2	0	0	0	58	3
2	1	1	2	1	2	2	1	2	2	2	3	1	1	2	1	3	3	1	1	1	1	2	3	1	1	1	1	1740	1	0	88	151	38.59	3	104	#NULL!	1	1	118	132	2	0	87	2	0	0	0	39	1
2	3	2	1	2	3	1	1	2	1	2	1	1	1	1	1	3	3	3	1	1	2	1	3	1	1	1	1	2263	1	0	59	147	27.3	3	97	#NULL!	1	1	99	105	1	0	69	1	0	0	0	53	3
2	6	1	2	1	1	1	1	3	2	3	3	3	1	1	2	3	3	3	2	1	1	1	3	1	1	0	1	101	1	0	66	152	28.57	3	96	#NULL!	1	1	105	130	2	0	72	1	0	0	0	80	4
1	1	6	1	3	2	1	1	2	1	2	1	1	2	2	3	2	2	2	1	1	2	1	3	1	1	1	1	624	1	0	73	172	24.68	3	86	0	#NULL!	0	97	122	2	0	77	1	0	0	0	38	1
1	4	2	2	1	1	1	2	2	2	2	1	1	2	1	1	3	3	3	3	2	1	1	3	1	1	1	1	1147	2	1	59	155	24.56	3	89	0	#NULL!	0	96	134	2	0	81	2	0	0	0	65	4
1	1	5	1	1	3	2	2	2	1	2	1	1	1	2	1	1	1	1	1	1	1	1	3	1	1	1	1	1670	1	0	78	160	30.47	3	91	1	#NULL!	1	101	133	2	0	82	2	0	0	0	31	1
1	4	2	1	3	2	2	1	3	1	1	1	1	1	2	1	1	1	1	1	1	1	1	3	1	1	0	1	515	1	0	55.1	152	23.85	3	86	0	#NULL!	0	96	110	1	0	77	1	0	0	0	69	4
2	1	1	2	1	3	2	1	2	2	4	1	1	1	1	1	2	2	2	2	2	2	1	3	1	1	0	1	1038	2	0	52	150	23.11	3	68	#NULL!	0	0	96	118	1	0	61	1	0	0	0	36	1
2	2	1	2	1	3	2	1	2	2	3	1	1	1	1	1	3	3	1	1	1	1	1	3	1	1	0	1	1561	1	0	48	142	23.8	3	67	#NULL!	0	0	89	148	3	1	78	1	0	1	1	45	2
2	5	3	1	1	4	1	1	3	1	3	1	1	1	1	2	1	3	2	1	1	1	1	3	1	1	0	1	2084	1	0	80	155	33.3	3	110	#NULL!	1	1	106	136	2	0	87	2	0	0	0	74	4
2	1	2	2	1	3	2	1	2	1	2	3	3	1	1	1	3	3	3	1	1	1	1	3	1	1	1	1	507	1	0	56.6	155	23.56	3	76	#NULL!	0	0	96	131	2	0	85	2	0	0	0	34	1
2	3	1	2	1	1	2	1	2	2	2	3	3	1	1	1	2	2	2	1	1	1	1	1	1	1	1	1	1030	1	0	44	145	20.93	2	73	#NULL!	0	0	90	124	2	0	72	1	0	0	0	57	3
2	4	2	2	1	2	1	1	3	1	4	3	3	2	2	1	3	3	3	2	2	2	1	1	1	1	1	1	1553	4	0	40	143	19.56	2	84	#NULL!	1	1	92	127	2	0	91	3	1	1	1	63	4
2	2	4	1	1	2	1	1	2	2	1	1	1	1	1	1	2	2	2	2	1	1	1	1	1	1	1	1	2076	1	0	42	147	19.44	2	84	#NULL!	1	1	72	118	1	0	76	1	0	0	0	47	2
2	1	1	2	1	3	2	2	2	2	3	1	1	1	1	2	3	3	3	2	2	2	1	3	1	1	1	1	204	2	1	52	150	23.11	3	85	#NULL!	1	1	100	141	3	1	83	2	0	1	1	34	1
1	1	6	1	3	3	1	1	2	1	2	1	1	1	2	2	2	1	2	1	1	1	2	3	1	1	1	1	727	1	0	67	168	23.74	3	83	0	#NULL!	0	95	169	3	1	88	2	0	1	1	31	1
1	3	4	1	2	2	1	2	3	1	1	1	1	1	2	1	3	3	3	1	1	3	1	3	1	1	1	1	1250	1	0	73	163	27.48	3	92	1	#NULL!	1	102	106	1	0	74	1	0	0	0	59	3
1	1	1	2	1	3	1	2	2	1	1	1	1	2	1	1	3	3	3	1	1	2	1	3	1	1	1	1	1773	1	0	74	160	28.91	3	91	1	#NULL!	1	101	106	1	0	76	1	0	0	0	38	1
2	2	4	1	1	2	1	2	2	2	2	3	3	1	1	1	3	3	3	1	1	3	1	3	1	1	1	1	2296	1	0	51	140	26.02	3	81	#NULL!	1	1	95	144	3	1	86	2	0	1	1	43	2
1	3	2	2	1	3	1	2	2	1	1	1	1	1	1	2	3	3	3	1	2	2	1	2	1	2	0	1	447	2	0	41	157	16.63	1	63	0	#NULL!	0	86	108	1	0	80	2	0	0	0	52	3
2	2	1	2	1	2	2	2	2	2	2	1	1	1	1	1	1	2	2	1	1	1	1	3	1	2	0	1	970	1	0	59	160	23.05	3	70	#NULL!	0	0	100	130	2	0	84	2	0	0	0	47	2
2	3	2	1	1	1	2	2	3	1	3	3	3	1	1	1	1	1	1	1	1	1	1	1	1	2	0	1	1493	1	0	48	155	19.98	2	71	#NULL!	0	0	91	143	3	1	60	1	0	1	1	52	3
2	4	2	2	1	1	1	2	2	2	2	3	3	1	1	1	3	3	3	2	2	1	1	1	1	2	0	1	457	2	0	54	155	22.48	2	84	#NULL!	1	1	94	133	2	0	80	2	0	0	0	64	4
2	5	1	2	1	1	2	1	2	2	3	3	3	1	1	1	2	2	3	1	1	1	1	1	1	2	0	1	980	1	0	45	142	22.32	2	83	#NULL!	1	1	96	122	2	0	60	1	0	0	0	70	4
2	4	2	1	1	2	1	2	2	1	2	1	1	2	1	1	3	3	3	1	1	1	1	3	1	2	0	1	1503	1	0	63.7	149	28.69	3	86	#NULL!	1	1	98	116	1	0	83	2	0	0	0	69	4
1	3	5	1	1	3	2	1	2	2	2	3	3	2	2	1	2	2	2	1	1	1	1	2	1	2	0	1	2026	1	0	49	163	18.44	1	75	0	#NULL!	0	92	129	2	0	78	1	0	0	0	59	3
1	2	2	2	2	2	1	2	2	2	2	1	1	2	2	2	3	2	1	2	1	1	1	1	1	2	0	1	346	1	0	48	155	19.98	2	67	0	#NULL!	0	87	149	3	1	83	2	0	1	1	44	2
1	2	1	2	1	3	1	1	2	2	2	2	1	2	2	2	3	3	3	1	1	1	2	3	1	2	0	1	869	1	1	77	165	28.28	3	103	1	#NULL!	1	108	140	3	1	88	2	0	1	1	45	2
2	1	3	1	1	2	1	2	2	1	2	1	1	1	1	3	3	2	2	1	1	3	1	3	1	2	0	1	1915	1	0	60	160	23.44	3	78	#NULL!	0	0	98	106	1	0	64	1	0	0	0	30	1
2	1	3	1	1	2	1	2	2	1	2	1	1	1	1	3	3	2	2	1	1	3	1	3	1	2	0	1	2519	1	0	60	160	23.44	3	78	#NULL!	0	0	98	106	1	0	64	1	0	0	0	30	1
2	2	4	1	3	4	1	1	2	1	2	1	1	1	1	2	3	3	3	2	1	3	3	1	1	2	0	1	1392	1	0	49	150	21.78	2	70	#NULL!	0	0	92	101	1	0	64	1	0	0	0	42	2
2	5	4	1	1	1	1	1	2	1	2	3	3	2	1	1	2	1	2	1	1	1	1	1	1	2	1	1	2473	1	0	42	141	21.13	2	75	#NULL!	0	0	91	115	1	0	79	1	0	0	0	77	4
2	3	2	2	1	2	1	2	2	1	2	1	1	1	1	2	3	2	1	1	1	3	1	3	1	1	0	1	497	1	0	54.1	148	24.7	3	78	#NULL!	0	0	98	112	1	0	68	1	0	0	0	50	3
1	3	1	2	1	3	2	1	2	2	2	3	3	2	2	1	2	2	2	1	1	1	1	2	1	1	0	1	1020	1	0	49	163	18.44	1	75	0	#NULL!	0	92	134	2	0	92	3	1	1	1	57	3
2	5	2	2	1	1	1	1	3	1	3	3	3	1	1	1	3	2	1	1	1	1	1	1	1	1	0	1	1543	1	0	41.9	142	20.78	2	76	#NULL!	0	0	88	157	3	1	89	2	0	1	1	72	4
2	1	1	2	1	2	2	1	2	3	2	1	1	1	1	1	2	2	2	2	1	1	1	1	1	1	0	1	2066	1	0	46	148	21	2	82	#NULL!	1	1	96	113	1	0	60	1	0	0	0	33	1
2	5	6	2	1	1	2	1	3	1	3	3	3	1	1	1	3	2	1	1	1	1	1	1	1	1	0	1	2389	1	0	41.9	142	20.78	2	76	#NULL!	0	0	88	157	3	1	89	2	0	1	1	72	4
1	6	4	1	1	1	2	2	3	1	2	3	3	1	1	1	2	1	2	1	1	1	1	1	1	1	0	1	2470	1	0	56	165	20.57	2	68	0	#NULL!	0	89	132	2	0	91	3	1	1	1	95	4
2	3	2	2	1	2	1	2	2	2	1	3	3	1	1	3	2	3	1	1	1	1	1	1	1	1	1	1	385	1	0	53	158	21.23	2	71	#NULL!	0	0	90	151	3	1	95	3	1	2	1	54	3
2	3	1	2	1	3	3	1	2	2	2	1	1	1	1	1	3	3	2	1	1	1	1	3	1	1	1	1	908	1	0	57	150	25.33	3	85	#NULL!	1	1	100	123	2	0	68	1	0	0	0	50	3
2	3	3	1	1	2	1	1	2	3	2	1	1	1	1	2	2	2	1	1	1	2	2	3	1	1	1	1	1431	1	0	57	154	24.03	3	96	#NULL!	1	1	94	129	2	0	84	2	0	0	0	59	3
2	4	4	1	1	2	1	1	2	1	2	3	3	1	1	3	2	2	2	1	1	3	2	3	1	1	1	1	1954	1	0	56	145	26.63	3	81	#NULL!	1	1	98	117	1	0	69	1	0	0	0	62	4
1	4	2	2	2	1	1	1	2	1	2	1	1	1	1	3	3	2	1	1	1	1	1	1	1	1	0	1	487	1	0	59	170	20.42	2	86	0	#NULL!	0	93	118	1	0	90	3	1	1	1	66	4
2	3	1	2	1	2	1	1	2	2	2	1	1	1	1	1	2	2	2	1	1	1	1	3	1	1	0	1	1010	1	0	70	150	31.11	3	91	#NULL!	1	1	108	107	1	0	73	1	0	0	0	59	3
2	5	1	1	1	1	3	1	2	1	2	1	1	1	1	3	3	3	3	1	1	1	1	2	1	1	0	1	1533	1	0	39.5	147	18.28	1	91	#NULL!	1	1	75	136	2	0	88	2	0	0	0	75	4
2	3	4	1	1	2	1	1	2	1	1	3	3	1	1	1	1	1	1	2	2	1	1	1	1	1	0	1	2056	2	0	54	155	22.48	2	81	#NULL!	1	1	94	118	1	0	76	1	0	0	0	51	3
2	5	6	1	1	1	3	1	2	1	2	1	1	1	1	3	3	3	3	1	1	1	1	2	1	1	0	1	2379	1	0	39.5	147	18.28	1	91	#NULL!	1	1	75	136	2	0	88	2	0	0	0	75	4
1	4	6	2	2	1	1	1	2	1	2	1	1	1	1	3	3	2	1	1	1	1	1	1	1	1	0	1	2399	1	0	59	170	20.42	2	86	0	#NULL!	0	93	118	1	0	90	3	1	1	1	66	4
1	1	1	2	3	3	2	1	2	2	4	1	1	2	2	1	2	2	2	1	1	3	2	1	1	1	1	1	521	1	0	52	161	20.06	2	76	0	#NULL!	0	86	136	2	0	81	2	0	0	0	36	1
2	2	1	2	1	2	1	1	2	2	2	2	1	1	1	2	2	2	2	2	1	3	1	3	1	1	0	1	1044	1	0	58	155	24.14	3	87	#NULL!	1	1	97	148	3	1	93	3	1	2	1	49	2
2	1	2	2	2	2	1	1	2	1	2	3	1	1	1	1	3	3	2	1	1	3	1	3	1	1	0	1	1567	1	0	52	149	23.42	3	75	#NULL!	0	0	95	113	1	0	74	1	0	0	0	37	1
2	2	2	2	1	3	1	1	2	1	2	1	1	2	1	1	2	2	2	1	1	1	1	2	1	1	0	1	2090	1	0	45	159	17.8	1	74	#NULL!	0	0	83	104	1	0	74	1	0	0	0	41	2
2	3	5	1	1	3	1	1	2	1	2	2	2	1	1	1	3	1	3	1	1	3	3	1	1	1	1	1	291	1	0	41.5	145	19.74	2	63	#NULL!	0	0	86	129	2	0	81	2	0	0	0	53	3
1	3	5	1	2	2	1	1	2	1	2	1	1	2	2	2	2	2	2	1	1	1	1	1	1	1	1	1	814	1	0	65	170	22.49	2	83	0	#NULL!	0	92	117	1	0	80	2	0	0	0	54	3
2	1	4	1	3	2	2	1	2	1	4	1	1	1	1	2	2	2	2	1	1	2	2	1	1	1	1	1	1337	1	0	56	157	22.72	2	71	#NULL!	0	0	96	111	1	0	59	1	0	0	0	33	1
2	2	3	1	1	2	1	2	2	2	2	1	3	2	1	1	2	3	2	2	1	3	2	1	1	1	1	1	1860	1	1	50	162	19.05	2	68	#NULL!	0	0	90	135	2	0	78	1	0	0	0	49	2
1	3	6	1	2	2	2	1	2	1	2	1	1	2	2	2	2	2	2	1	1	1	1	1	1	1	1	1	2369	1	0	65	170	22.49	2	83	0	#NULL!	0	92	117	1	0	80	2	0	0	0	54	3
2	1	4	2	3	1	3	1	2	2	2	2	1	1	1	2	2	2	2	1	1	1	1	3	1	1	1	1	2450	1	0	62	150	27.56	3	94	#NULL!	1	1	102	148	3	1	92	3	1	2	1	34	1
2	2	2	2	2	2	1	1	2	1	2	1	1	1	1	1	3	3	2	1	1	1	1	3	1	2	0	1	370	1	0	56	145	27.97	3	79	#NULL!	0	0	98	133	2	0	77	1	0	0	0	40	2
1	3	1	2	1	2	2	1	2	2	2	1	1	1	1	1	1	1	1	1	1	1	1	1	1	2	0	1	894	1	0	55	160	21.48	2	73	0	#NULL!	0	93	124	2	0	76	1	0	0	0	56	3
2	3	3	1	1	2	1	1	2	2	2	1	1	1	1	3	3	3	3	1	2	2	1	3	1	2	0	1	1417	2	0	62	148	28.31	3	93	#NULL!	1	1	103	148	3	1	90	3	1	2	1	53	3
1	4	3	1	1	3	1	1	2	2	2	1	1	1	1	2	2	2	2	1	1	1	1	3	1	2	0	1	1940	1	0	90	155	37.46	3	110	1	#NULL!	1	113	150	3	1	81	2	0	1	1	60	4
1	3	4	1	1	3	3	1	2	1	2	1	1	1	2	3	3	3	1	3	2	3	3	3	1	2	0	1	2408	2	0	74	171	25.31	3	90	1	#NULL!	1	102	142	3	1	97	3	1	2	1	53	3
2	3	2	2	1	2	1	2	2	1	2	1	1	1	1	1	3	3	1	1	1	1	1	2	1	1	0	1	406	1	0	41	150	18.22	1	68	#NULL!	0	0	82	155	3	1	75	1	0	1	1	52	3
2	3	1	2	1	2	2	2	2	1	2	1	1	1	1	1	1	1	1	2	1	1	1	1	1	1	0	1	929	1	0	55	165	20.2	2	80	#NULL!	1	1	94	119	1	0	87	2	0	0	0	52	3
1	4	3	1	1	1	1	2	2	2	2	1	1	2	2	1	3	3	2	1	1	1	1	1	1	1	1	1	1452	1	0	46	155	19.15	2	78	0	#NULL!	0	88	173	3	1	92	3	1	2	1	67	4
2	1	3	1	1	2	1	2	2	1	2	1	1	1	1	3	3	2	2	1	1	3	1	3	1	1	0	1	1975	1	0	60	160	23.44	3	78	#NULL!	0	0	98	130	2	0	83	2	0	0	0	30	1
1	2	2	2	3	2	1	2	2	2	2	1	1	2	2	2	3	3	3	1	2	1	1	1	1	1	1	1	79	2	0	57	164	21.19	2	82	0	#NULL!	0	97	161	3	1	74	1	0	1	1	41	2
2	3	6	1	3	2	1	1	2	1	2	1	1	1	1	3	2	2	2	2	1	2	2	3	1	1	1	1	602	1	0	60	153	25.63	3	79	#NULL!	0	0	101	108	1	0	79	1	0	0	0	50	3
2	4	3	1	1	3	1	1	2	1	2	3	3	1	1	1	3	3	3	1	1	1	1	3	1	1	1	1	1125	1	0	54	145	25.68	3	87	#NULL!	1	1	94	140	3	1	87	2	0	1	1	61	4
1	4	5	1	1	2	1	2	2	2	2	1	1	1	2	1	2	3	1	1	1	1	1	3	1	1	1	1	1648	1	0	65	160	25.39	3	81	0	#NULL!	0	93	136	2	0	91	3	1	1	1	62	4
1	2	3	2	3	2	1	2	2	2	2	1	1	2	2	2	3	3	3	1	2	1	1	1	1	1	1	1	2539	2	0	57	164	21.19	2	82	0	#NULL!	0	97	161	3	1	74	1	0	1	1	41	2
1	2	1	2	1	2	3	1	3	1	3	3	3	1	1	1	3	3	3	2	1	1	1	2	1	1	0	1	174	1	0	47	160	18.36	1	68	0	#NULL!	0	84	125	2	0	94	3	1	1	1	46	2
2	5	2	2	1	1	1	1	3	1	3	1	1	1	1	1	3	3	3	1	1	1	2	3	1	1	1	1	474	1	0	49	140	25	3	94	#NULL!	1	1	92	120	2	0	72	1	0	0	0	72	4
1	3	6	1	1	2	1	1	2	2	2	3	3	2	2	1	2	2	2	1	1	1	1	1	1	1	0	1	697	1	0	58	160	22.66	2	47	0	#NULL!	0	85	125	2	0	72	1	0	0	0	55	3
1	2	1	2	1	3	1	1	2	2	2	1	1	1	1	1	2	2	2	1	1	1	1	3	1	1	1	1	997	1	0	88	165	32.32	3	96	1	#NULL!	1	105	123	2	0	74	1	0	0	0	41	2
2	4	4	1	1	1	2	1	2	2	2	3	3	1	1	1	2	2	2	1	1	1	1	2	1	1	0	1	1220	1	1	39	152	16.88	1	69	#NULL!	0	0	91	122	2	0	77	1	0	0	0	64	4
2	5	1	2	1	1	1	1	2	1	2	3	3	1	1	1	2	3	3	1	1	1	1	2	1	1	1	1	1520	1	0	34.7	148	15.84	1	65	#NULL!	0	0	75	105	1	0	77	1	0	0	0	72	4
2	4	1	2	1	1	2	2	3	2	3	3	3	1	1	2	3	3	3	1	1	1	1	2	1	1	0	1	1743	1	0	33	142	16.37	1	64	#NULL!	0	0	81	98	1	0	58	1	0	0	0	61	4
1	1	3	1	3	2	2	1	2	3	4	1	1	2	2	2	2	2	1	1	1	2	1	3	1	1	1	1	2043	1	0	59	160	23.05	3	74	0	#NULL!	0	93	120	2	0	72	1	0	0	0	31	1
1	5	4	1	2	1	1	1	2	1	2	1	1	2	1	1	3	3	3	2	1	1	1	3	1	1	0	1	2266	1	0	67	161	25	3	90	1	#NULL!	1	95	157	3	1	98	3	1	2	1	70	4
2	3	1	2	1	1	1	1	1	1	1	3	3	2	2	1	3	3	3	1	1	1	1	2	1	1	0	1	200	1	0	31	150	13.78	1	60	#NULL!	0	0	70	146	3	1	93	3	1	2	1	52	3
2	1	6	1	3	3	1	1	2	1	3	1	1	1	1	1	2	2	2	1	1	1	3	3	1	1	0	1	723	1	0	59	154	24.88	3	78	#NULL!	0	0	100	120	2	0	76	1	0	0	0	30	1
2	4	4	2	1	3	1	1	2	2	2	1	1	2	1	2	3	3	3	2	1	3	2	3	1	1	0	1	1246	1	0	68	151	29.82	3	110	#NULL!	1	1	106	128	2	0	85	2	0	0	0	60	4
2	5	1	2	1	1	2	1	3	1	1	3	3	1	1	1	3	2	2	2	2	1	1	2	1	1	0	1	1769	2	0	35	142	17.36	1	77	#NULL!	0	0	95	131	2	0	87	2	0	0	0	73	4
2	2	4	1	1	3	2	2	2	1	2	1	1	1	1	1	3	3	3	1	1	3	1	3	1	1	0	1	2292	1	0	62	156	25.48	3	82	#NULL!	1	1	96	110	1	0	77	1	0	0	0	43	2
1	3	2	2	2	2	1	2	2	1	1	3	3	2	1	2	1	1	1	1	1	1	1	3	2	2	1	1	469	1	0	59	144	28.45	3	84	0	#NULL!	0	92	135	2	0	76	1	0	0	0	54	3
2	2	1	2	1	3	3	1	2	2	2	3	3	1	1	2	2	2	2	1	1	1	1	3	2	2	0	1	992	1	0	58	140	29.59	3	93	#NULL!	1	1	100	119	1	0	93	3	1	1	1	48	2
2	2	1	2	2	2	1	1	1	1	4	1	1	1	1	2	2	2	2	1	1	3	2	3	2	2	0	1	1515	1	0	45	135	24.69	3	80	#NULL!	1	1	89	142	3	1	95	3	1	2	1	40	2
2	2	6	1	1	2	1	2	2	2	2	1	1	1	1	3	2	2	2	1	1	2	1	3	1	1	0	1	580	1	0	65	157	26.37	3	89	#NULL!	1	1	103	114	1	0	82	2	0	0	0	48	2
2	4	1	2	1	1	1	1	2	2	2	3	3	1	1	1	2	2	2	1	1	1	1	3	1	1	0	1	1103	1	0	54	150	24	3	84	#NULL!	1	1	98	112	1	0	71	1	0	0	0	62	4
1	5	5	1	1	3	1	1	2	1	2	1	1	2	1	1	3	3	3	2	2	1	1	3	1	1	1	1	1626	2	0	68	160	26.56	3	92	1	#NULL!	1	97	130	2	0	94	3	1	1	1	79	4
1	2	4	1	1	3	1	2	2	1	2	1	1	2	2	1	2	3	2	1	1	3	2	3	1	1	1	1	2149	1	0	69.4	170	24.01	3	83	0	#NULL!	0	97	111	1	0	79	1	0	0	0	47	2
2	3	1	2	1	3	1	2	2	1	2	1	1	1	1	1	3	3	3	1	1	1	1	3	1	1	0	1	186	1	0	52	144	25.08	3	85	#NULL!	1	1	97	113	1	0	75	1	0	0	0	53	3
1	1	6	1	1	1	1	1	2	1	2	3	3	1	1	1	3	3	3	1	1	1	1	1	1	1	1	1	709	1	0	45	145	21.4	2	73	0	#NULL!	0	83	130	2	0	71	1	0	0	0	32	1
2	1	4	1	1	1	1	1	3	1	2	1	1	1	1	1	2	2	2	1	1	3	2	3	1	1	0	1	1232	1	0	69	165	25.34	3	76	#NULL!	0	0	90	132	2	0	81	2	0	0	0	38	1
2	2	1	2	1	3	2	1	2	1	3	1	1	1	1	2	3	2	1	1	1	1	1	3	1	1	0	1	1755	1	0	51	140	26.02	3	80	#NULL!	1	1	92	147	3	1	80	2	0	1	1	42	2
2	2	3	1	1	2	1	1	1	2	4	1	2	1	1	1	2	2	2	1	1	1	1	3	1	1	0	1	2278	1	0	64	147	29.62	3	88	#NULL!	1	1	100	143	3	1	83	2	0	1	1	45	2
2	1	4	2	2	1	1	1	2	2	2	1	1	1	1	1	3	3	3	1	1	1	1	1	1	1	1	1	2418	1	0	53.1	155	22.1	2	76	#NULL!	0	0	92	114	1	0	70	1	0	0	0	35	1
1	4	5	1	1	2	1	1	2	1	2	1	1	2	2	1	3	3	3	1	1	2	2	2	1	1	1	1	214	1	0	42	154	17.71	1	62	0	#NULL!	0	82	118	1	0	76	1	0	0	0	65	4
2	3	5	1	1	2	1	1	2	1	2	1	1	1	1	2	3	3	3	1	1	3	2	3	1	1	1	1	737	1	0	65	154	27.41	3	91	#NULL!	1	1	105	127	2	0	98	3	1	1	1	59	3
1	5	4	1	2	1	1	1	2	1	2	1	1	2	1	1	3	3	3	2	1	1	1	3	1	1	1	1	1260	1	0	67	161	25	3	90	1	#NULL!	1	95	111	1	0	79	1	0	0	0	70	4
1	5	4	1	1	3	1	1	2	1	1	3	3	2	2	1	1	3	3	1	1	3	1	3	1	1	1	1	2306	1	0	57	155	23.73	3	82	0	#NULL!	0	91	136	2	0	62	1	0	0	0	70	4
1	5	6	1	1	1	2	1	2	1	2	1	1	2	2	1	3	2	2	2	1	1	1	1	1	1	1	1	2349	1	0	51	154	21.5	2	85	0	#NULL!	0	92	127	2	0	85	2	0	0	0	73	4
1	2	1	2	1	2	1	2	2	1	2	1	1	2	1	1	3	3	3	1	1	3	2	2	1	1	0	1	308	1	0	42	160	16.41	1	65	0	#NULL!	0	82	149	3	1	94	3	1	2	1	49	2
2	2	5	1	2	2	1	2	2	2	2	3	3	2	1	2	1	2	2	2	2	2	1	1	1	1	0	1	831	2	0	53	155	22.06	2	76	#NULL!	0	0	94	146	3	1	65	1	0	1	1	48	2
2	4	4	1	1	1	2	1	3	1	3	1	1	1	1	1	3	3	3	1	1	1	1	2	1	1	0	1	1354	1	0	33	149	14.86	1	67	#NULL!	0	0	82	134	2	0	90	3	1	1	1	63	4
1	6	4	1	2	2	3	1	2	1	2	3	3	1	1	3	2	2	2	1	1	3	2	3	1	1	0	1	1877	1	0	58	155	24.14	3	72	0	#NULL!	0	97	135	2	0	54	1	0	0	0	80	4
1	1	5	1	1	2	1	1	2	1	2	1	1	2	2	2	2	3	2	1	1	2	1	1	1	1	1	1	276	1	0	60.5	163	22.77	2	79	0	#NULL!	0	96	134	2	0	78	1	0	0	0	36	1
1	3	5	1	3	2	2	2	2	1	2	3	3	2	2	1	2	2	2	1	1	1	1	1	1	1	1	1	799	1	0	49	153	20.93	2	68	0	#NULL!	0	87	136	2	0	91	3	1	1	1	54	3
2	3	4	1	1	3	1	1	2	2	2	1	1	1	1	1	3	3	3	1	1	1	1	3	1	1	0	1	1322	1	0	64	146	30.02	3	97	#NULL!	1	1	103	107	1	0	61	1	0	0	0	59	3
2	2	5	1	1	2	3	1	3	1	4	3	3	2	1	1	2	3	2	2	1	1	1	1	1	1	0	1	1845	1	0	53	154	22.35	2	68	#NULL!	0	0	93	139	2	0	95	3	1	1	1	48	2
2	3	3	1	1	3	1	1	2	2	2	1	1	1	1	1	3	3	3	1	1	1	1	3	1	1	0	1	2495	1	0	64	146	30.02	3	97	#NULL!	1	1	103	107	1	0	61	1	0	0	0	59	3
1	2	4	1	3	2	1	2	2	1	2	1	1	1	1	2	2	1	2	1	1	3	2	3	2	2	1	1	2482	1	0	71	165	26.08	3	91	1	#NULL!	1	103	114	1	0	97	3	1	1	1	41	2
2	2	1	2	1	1	3	2	2	3	2	3	3	1	1	1	3	3	3	2	1	1	1	3	1	2	0	1	150	1	0	62	156	25.48	3	93	#NULL!	1	1	102	183	3	1	89	2	0	1	1	47	2
1	3	6	1	1	2	1	1	2	2	2	3	3	1	1	1	2	2	2	1	1	1	1	3	1	2	0	1	673	1	0	59	152	25.54	3	90	1	#NULL!	1	89	89	1	0	52	1	0	0	0	59	3
2	2	1	1	2	3	1	1	2	1	2	1	1	1	1	2	2	2	2	1	1	3	2	3	1	2	0	1	1196	1	0	58	150	25.78	3	74	#NULL!	0	0	101	106	1	0	63	1	0	0	0	42	2
1	3	2	2	1	2	1	1	2	2	2	3	3	1	2	1	3	3	2	1	1	1	1	3	1	2	0	1	1719	1	0	66	150	29.33	3	88	0	#NULL!	0	94	117	1	0	82	2	0	0	0	56	3
1	2	3	2	1	1	3	1	2	3	2	3	1	1	1	1	2	1	2	1	1	3	1	1	1	2	0	1	2242	1	0	55	161	21.22	2	80	0	#NULL!	0	92	111	1	0	77	1	0	0	0	49	2
2	3	6	1	1	3	2	1	2	3	2	1	1	2	1	1	3	3	3	1	2	1	1	3	1	2	0	1	2339	2	0	50	141	25.15	3	87	#NULL!	1	1	92	122	2	0	66	1	0	0	0	53	3
2	3	2	1	1	1	1	2	3	1	3	3	3	1	1	1	1	1	3	1	1	1	1	1	1	1	1	1	10	1	0	48	155	19.98	2	71	#NULL!	0	0	91	137	2	0	73	1	0	0	0	52	3
2	1	1	1	1	2	1	2	2	2	2	1	1	1	1	3	2	2	2	1	1	2	1	3	1	1	1	1	533	1	0	77	152	33.33	3	89	#NULL!	1	1	116	134	2	0	82	2	0	0	0	39	1
2	4	1	2	1	2	1	1	2	2	2	1	3	1	1	1	2	2	2	1	1	1	1	1	1	1	1	1	1056	1	0	45	143	22.01	2	80	#NULL!	1	1	85	114	1	0	65	1	0	0	0	61	4
1	1	1	2	1	2	1	2	2	1	3	1	1	2	2	1	3	2	1	1	1	1	1	3	1	1	1	1	1579	1	0	61	154	25.72	3	85	0	#NULL!	0	96	139	2	0	78	1	0	0	0	39	1
2	5	4	1	1	2	3	1	2	1	1	1	2	1	1	1	3	3	3	1	1	1	2	3	1	1	1	1	2102	1	0	51	139	26.4	3	99	#NULL!	1	1	96	141	3	1	83	2	0	1	1	75	4
1	4	6	1	1	1	1	1	2	3	3	1	1	2	1	1	3	3	3	1	2	1	1	1	1	1	1	1	2341	2	0	65	173	21.72	2	102	1	#NULL!	1	105	122	2	0	90	3	1	1	1	69	4
1	3	5	1	2	2	1	2	2	1	2	1	1	2	2	2	3	3	3	1	1	2	2	1	1	1	1	1	320	1	0	56	160	21.88	2	74	0	#NULL!	0	93	101	1	0	70	1	0	0	0	53	3
1	2	6	2	2	2	1	1	2	1	2	2	1	1	1	2	2	2	2	1	1	3	1	2	1	1	1	1	843	1	0	50	170	17.3	1	70	0	#NULL!	0	93	140	3	1	77	1	0	1	1	45	2
2	5	4	1	1	1	1	2	3	2	3	3	3	1	2	1	3	3	2	1	1	1	1	3	1	1	0	1	1366	1	0	51	145	24.26	3	96	#NULL!	1	1	93	172	3	1	81	2	0	1	1	70	4
1	5	5	1	2	2	1	1	2	1	2	3	3	1	1	3	2	2	2	1	1	3	2	3	1	1	1	1	1889	1	0	65	147	30.08	3	88	0	#NULL!	0	107	173	3	1	102	3	1	2	1	77	4
2	1	4	1	2	2	1	1	2	2	2	3	3	1	2	2	1	1	1	1	1	3	3	3	1	1	0	1	2440	1	0	59	151	25.88	3	80	#NULL!	1	1	96	148	3	1	105	3	1	2	1	34	1
1	6	5	2	2	2	1	1	2	1	1	1	1	2	2	1	3	3	3	1	1	2	2	2	1	1	1	1	332	1	0	40	150	17.78	1	69	0	#NULL!	0	84	127	2	0	88	2	0	0	0	84	4
2	2	5	1	3	3	1	2	2	1	2	1	1	1	1	2	1	2	2	1	1	3	2	1	1	1	0	1	855	1	0	58	161	22.38	2	73	#NULL!	0	0	90	149	3	1	90	3	1	2	1	43	2
2	4	4	2	1	3	2	2	3	2	3	1	1	1	1	1	1	1	1	1	1	1	1	1	1	1	1	1	2407	1	0	50	150	22.22	2	70	#NULL!	0	0	90	125	2	0	68	1	0	0	0	63	4
1	3	5	2	1	3	1	2	2	1	2	1	1	2	2	1	1	1	1	2	2	1	1	3	1	1	1	1	270	2	0	69.2	170	23.94	3	80	0	#NULL!	0	100	152	3	1	101	3	1	2	1	50	3
2	2	5	1	3	2	1	2	2	2	2	1	1	1	2	2	2	2	2	2	2	3	2	3	1	1	1	1	793	2	0	75	155	31.22	3	90	#NULL!	1	1	114	108	1	0	69	1	0	0	0	47	2
2	3	4	1	1	3	3	1	3	1	3	1	1	1	1	1	2	3	3	1	1	1	1	3	1	1	1	1	1316	1	0	70	151	30.7	3	98	#NULL!	1	1	95	131	2	0	80	2	0	0	0	56	3
2	3	5	1	1	2	1	1	3	1	2	3	3	2	1	1	2	3	2	2	1	3	2	3	1	1	1	1	1839	1	0	59	152	25.54	3	85	#NULL!	1	1	95	127	2	0	81	2	0	0	0	52	3
2	3	3	1	1	3	3	1	3	1	3	1	1	1	1	1	2	3	3	1	1	1	1	3	1	1	1	1	2489	1	0	70	151	30.7	3	98	#NULL!	1	1	95	131	2	0	80	2	0	0	0	56	3
2	4	1	2	1	1	1	1	3	1	3	3	3	1	1	1	3	2	3	1	1	1	1	3	1	1	0	1	102	1	0	56	147	25.92	3	99	#NULL!	1	1	98	140	3	1	77	1	0	1	1	65	4
2	4	6	2	1	1	1	1	3	1	3	3	3	1	1	1	3	3	3	2	2	3	2	3	1	1	0	1	625	3	0	75	150	33.33	3	68	#NULL!	0	0	80	137	2	0	94	3	1	1	1	65	4
1	3	2	2	1	2	3	1	1	1	3	3	2	2	2	1	2	2	1	1	1	1	1	2	1	1	0	1	1148	1	1	51	169	17.86	1	73	0	#NULL!	0	86	134	2	0	86	2	0	0	0	50	3
2	3	5	1	1	2	1	2	2	1	2	1	1	2	2	1	3	3	3	1	1	1	1	3	1	1	0	1	1671	1	0	63.5	149	28.6	3	85	#NULL!	1	1	100	101	1	0	72	1	0	0	0	52	3
1	3	5	2	1	2	1	2	2	3	2	1	1	1	1	2	1	1	1	1	1	3	2	3	1	1	0	1	2194	1	0	62	150	27.56	3	93	1	#NULL!	1	96	120	2	0	64	1	0	0	0	50	3
2	4	3	1	1	1	1	1	2	1	2	3	3	1	1	1	2	2	2	1	1	1	1	1	1	1	0	1	2186	1	0	45	148	20.54	2	81	#NULL!	1	1	90	139	2	0	86	2	0	0	0	66	4
2	1	1	2	2	3	2	1	2	1	2	1	1	1	1	1	3	3	1	1	1	1	1	3	1	1	0	1	94	1	0	77	152	33.33	3	101	#NULL!	1	1	114	140	3	1	92	3	1	2	1	39	1
2	1	6	1	2	3	1	1	1	2	4	1	1	1	2	2	2	2	2	2	1	2	2	2	1	1	0	1	617	1	0	45	164	16.73	1	66	#NULL!	0	0	85	122	2	0	72	1	0	0	0	31	1
1	3	2	1	1	2	2	2	2	1	2	3	3	2	2	2	3	3	3	1	1	1	1	3	1	1	1	1	1140	1	0	60.2	160	23.52	3	89	0	#NULL!	0	91	111	1	0	72	1	0	0	0	59	3
2	4	5	1	1	2	1	2	2	1	2	1	1	2	1	1	3	3	3	1	1	1	1	3	1	1	0	1	1663	1	0	63.7	149	28.69	3	86	#NULL!	1	1	98	111	1	0	66	1	0	0	0	69	4
2	2	5	2	2	2	1	2	2	2	2	1	1	1	2	1	3	2	3	1	1	2	2	1	1	1	1	1	224	1	0	50	150	22.22	2	75	#NULL!	0	0	94	121	2	0	80	2	0	0	0	46	2
1	3	5	1	3	4	3	1	2	1	2	1	1	2	2	1	2	2	2	1	1	2	2	1	1	1	1	1	747	1	0	56	167	20.08	2	76	0	#NULL!	0	91	133	2	0	89	2	0	0	0	56	3
2	5	4	1	1	1	1	1	1	1	1	3	3	1	1	1	3	3	3	2	1	1	1	3	1	1	1	1	1270	1	0	51	140	26.02	3	84	#NULL!	1	1	93	122	2	0	85	2	0	0	0	70	4
2	2	1	2	1	1	3	2	2	3	2	3	3	1	1	1	3	3	3	2	1	1	1	3	1	1	1	1	1793	1	0	62	156	25.48	3	93	#NULL!	1	1	102	133	2	0	87	2	0	0	0	47	2
2	3	5	1	1	1	1	1	1	1	4	1	1	1	1	1	3	3	3	1	1	1	1	3	1	1	1	1	2316	1	0	56	147	25.92	3	93	#NULL!	1	1	90	122	2	0	77	1	0	0	0	51	3
2	3	3	1	1	1	1	1	1	1	4	1	1	1	1	1	3	3	3	1	1	1	1	3	1	1	1	1	2504	1	0	56	147	25.92	3	93	#NULL!	1	1	90	122	2	0	77	1	0	0	0	51	3
2	4	1	2	1	2	3	1	2	1	2	3	3	2	1	1	3	3	3	1	1	1	1	1	1	1	0	1	210	1	0	41	148	18.72	2	62	#NULL!	0	0	77	116	1	0	72	1	0	0	0	60	4
2	5	5	1	1	4	1	1	3	1	1	3	3	1	1	2	3	3	1	1	1	3	2	1	1	1	0	1	733	1	0	50	155	20.81	2	85	#NULL!	1	1	95	105	1	0	78	1	0	0	0	75	4
1	3	4	1	1	2	1	2	2	1	2	1	1	2	2	1	3	3	3	2	1	1	1	1	1	1	0	1	1256	1	0	52	165	19.1	2	68	0	#NULL!	0	90	149	3	1	94	3	1	2	1	54	3
2	1	1	2	1	3	1	2	2	2	2	1	1	1	1	1	3	3	1	1	1	2	1	3	1	1	0	1	1779	1	0	60	148	27.39	3	81	#NULL!	1	1	97	144	3	1	83	2	0	1	1	34	1
2	4	4	2	1	1	1	1	3	2	3	3	3	1	1	1	3	3	3	1	1	1	1	3	1	1	0	1	2302	1	0	60	146	28.15	3	100	#NULL!	1	1	93	99	1	0	68	1	0	0	0	66	4
1	2	6	1	2	2	3	1	2	2	2	1	1	2	1	1	3	2	3	2	1	1	1	1	1	2	0	1	2342	1	0	56	165	20.57	2	88	0	#NULL!	0	90	126	2	0	85	2	0	0	0	48	2
2	3	2	2	3	2	1	1	2	1	3	1	1	1	1	3	2	3	3	1	1	3	3	3	1	2	0	1	512	1	0	49.9	147	23.09	3	71	#NULL!	0	0	91	127	2	0	91	3	1	1	1	55	3
2	5	1	2	1	3	1	1	2	2	3	3	3	1	1	1	2	3	1	1	1	2	1	2	1	2	0	1	1035	1	0	35	142	17.36	1	67	#NULL!	0	0	78	132	2	0	80	2	0	0	0	75	4
2	4	2	1	1	2	1	1	2	2	3	3	3	1	1	1	3	3	3	1	1	1	1	3	1	2	0	1	1558	1	0	60	151	26.31	3	95	#NULL!	1	1	97	108	1	0	70	1	0	0	0	68	4
2	2	3	2	1	3	1	1	2	2	2	3	3	1	1	1	2	2	2	1	1	1	1	3	1	2	0	1	2081	1	0	57	150	25.33	3	82	#NULL!	1	1	93	122	2	0	79	1	0	0	0	45	2
2	1	2	1	1	2	1	1	1	1	2	1	1	1	1	1	3	3	3	2	1	1	1	1	1	1	1	1	18	1	0	44.1	145	20.98	2	70	#NULL!	0	0	91	115	1	0	83	2	0	0	0	39	1
2	3	1	1	1	2	2	1	2	1	3	1	1	2	2	1	3	3	2	1	1	2	1	3	1	1	1	1	541	1	0	70.3	150	31.24	3	97	#NULL!	1	1	98	120	2	0	79	1	0	0	0	55	3
1	5	1	2	1	2	2	1	2	1	2	1	1	1	1	1	3	3	3	2	2	1	1	3	1	1	1	1	1064	2	0	95	155	39.54	3	71	0	#NULL!	0	90	126	2	0	82	2	0	0	0	74	4
2	3	1	2	1	1	2	1	3	2	3	3	1	1	1	1	3	2	1	1	1	1	1	3	1	1	1	1	1587	1	0	73	150	32.44	3	108	#NULL!	1	1	104	101	1	0	94	3	1	1	1	57	3
1	6	1	2	1	2	1	1	2	1	2	3	3	1	2	2	2	2	3	1	1	1	1	3	1	1	1	1	2110	1	0	65	160	25.39	3	89	0	#NULL!	0	101	142	3	1	72	1	0	1	1	80	4
2	2	2	2	1	1	2	1	2	1	2	3	3	1	1	1	3	3	3	1	1	1	1	3	1	1	0	1	520	1	0	58.5	152	25.32	3	97	#NULL!	1	1	100	117	1	0	69	1	0	0	0	49	2
1	3	1	2	1	2	1	1	2	2	2	1	1	1	1	1	2	2	2	1	1	3	1	3	1	1	0	1	1043	1	0	64	162	24.39	3	81	0	#NULL!	0	93	138	2	0	76	1	0	0	0	56	3
2	3	1	2	1	3	1	1	2	3	2	3	3	1	1	1	3	3	3	1	1	1	1	1	1	1	0	1	1566	1	0	42	145	19.98	2	69	#NULL!	0	0	83	150	3	1	104	3	1	2	1	52	3
1	3	2	2	1	1	2	1	2	2	1	3	3	1	1	1	2	2	2	1	1	1	1	1	1	1	0	1	2089	1	0	61	165	22.41	2	84	0	#NULL!	0	95	128	2	0	80	2	0	0	0	58	3
2	2	5	1	1	3	1	1	2	1	2	1	1	1	2	1	3	3	1	1	1	3	2	1	1	1	1	1	327	1	0	54	155	22.48	2	73	#NULL!	0	0	100	114	1	0	73	1	0	0	0	40	2
2	1	4	1	1	3	1	2	2	2	2	3	3	1	1	1	3	3	3	1	1	1	1	1	1	1	1	1	1373	1	0	47	145	22.35	2	68	#NULL!	0	0	90	135	2	0	80	2	0	0	0	35	1
1	4	3	1	2	2	1	1	2	1	2	3	3	1	1	3	2	2	2	1	1	3	2	3	1	1	1	1	1896	1	0	60	150	26.67	3	89	0	#NULL!	0	100	124	2	0	82	2	0	0	0	62	4
1	2	1	2	1	2	1	1	2	1	3	1	1	2	2	2	3	2	1	1	1	1	1	3	1	1	1	1	95	1	0	81	175	26.45	3	95	1	#NULL!	1	106	116	1	0	70	1	0	0	0	43	2
1	5	2	2	1	1	1	1	2	1	2	1	1	1	1	2	3	3	3	1	1	1	1	2	1	1	1	1	1141	1	0	46.1	166	16.73	1	73	0	#NULL!	0	93	109	1	0	58	1	0	0	0	75	4
2	2	5	2	3	2	1	2	3	2	3	1	2	1	1	1	2	2	2	1	1	2	1	2	1	1	0	1	1664	1	0	38.6	145	18.36	1	66	#NULL!	0	0	78	137	2	0	85	2	0	0	0	43	2
2	1	1	2	1	2	1	1	2	3	2	1	1	1	1	3	3	1	1	1	1	2	1	3	1	1	0	1	105	1	0	48	144	23.15	3	67	#NULL!	0	0	92	139	2	0	96	3	1	1	1	34	1
1	5	6	1	1	2	1	1	2	1	3	1	1	2	1	1	3	1	1	1	1	3	2	3	1	1	1	1	628	1	0	80	167	28.69	3	102	1	#NULL!	1	108	127	2	0	84	2	0	0	0	72	4
1	2	2	2	3	2	1	2	2	2	2	1	1	2	2	2	3	3	3	1	2	1	1	1	1	1	1	1	1151	2	0	57	164	21.19	2	82	0	#NULL!	0	97	126	2	0	83	2	0	0	0	41	2
2	4	5	1	1	1	1	1	2	1	2	3	3	2	1	1	3	3	1	1	2	1	1	3	1	1	0	1	1674	2	0	66.1	142	32.78	3	85	#NULL!	1	1	100	101	1	0	69	1	0	0	0	66	4
2	4	5	1	1	1	1	1	1	1	1	3	3	1	1	1	3	3	3	1	1	1	1	2	1	1	0	1	2197	1	0	31	135	17.01	1	66	#NULL!	0	0	77	122	2	0	70	1	0	0	0	67	4
1	3	5	2	3	2	1	1	1	1	4	1	1	2	2	2	3	3	2	1	1	2	2	1	1	1	1	1	264	1	0	53.5	165	19.65	2	68	0	#NULL!	0	88	110	1	0	59	1	0	0	0	59	3
1	5	5	1	2	3	1	2	2	2	2	1	1	2	2	2	2	2	2	1	1	3	3	1	1	1	1	1	787	1	0	51	158	20.43	2	73	0	#NULL!	0	92	152	3	1	84	2	0	1	1	72	4
2	3	4	1	1	1	2	1	1	1	4	1	1	1	1	1	3	3	3	1	1	1	1	3	1	1	1	1	1310	1	0	56	147	25.92	3	93	#NULL!	1	1	90	135	2	0	84	2	0	0	0	53	3
1	2	3	2	1	2	1	1	2	2	2	1	3	2	1	1	2	3	2	1	1	1	1	1	1	1	1	1	1833	1	0	55	167	19.72	2	73	0	#NULL!	0	90	147	3	1	104	3	1	2	1	48	2
2	2	2	2	1	2	1	2	2	1	2	1	1	1	1	2	3	3	1	3	1	1	1	3	1	2	0	1	357	1	0	57	150	25.33	3	78	#NULL!	0	0	96	139	2	0	80	2	0	0	0	46	2
1	1	1	2	1	3	1	2	2	3	2	1	2	1	2	1	2	2	2	1	1	2	2	3	1	2	0	1	880	1	0	74	170	25.61	3	87	0	#NULL!	0	103	134	2	0	76	1	0	0	0	38	1
1	3	4	1	1	1	1	1	3	1	1	3	3	1	1	1	2	3	3	1	1	1	1	1	1	2	0	1	1403	1	0	62	166	22.5	2	87	0	#NULL!	0	97	143	3	1	84	2	0	1	1	57	3
2	5	3	1	1	1	2	1	2	1	2	3	3	1	1	1	2	2	2	1	1	1	1	1	1	2	0	1	1926	1	0	48	150	21.33	2	74	#NULL!	0	0	92	114	1	0	69	1	0	0	0	73	4
1	3	6	1	1	2	1	1	2	2	2	1	1	2	2	1	2	2	2	1	1	1	1	3	1	2	0	1	646	1	0	64	165	23.51	3	82	0	#NULL!	0	89	110	1	0	73	1	0	0	0	59	3
2	5	1	1	1	1	1	1	2	1	2	3	3	1	1	1	2	3	3	1	1	1	1	2	1	2	0	1	1169	1	0	40	155	16.65	1	65	#NULL!	0	0	89	121	2	0	82	2	0	0	0	72	4
2	2	1	2	2	2	1	2	2	2	2	1	1	2	2	1	1	1	1	1	1	3	1	3	1	2	0	1	1692	1	0	61.1	151	26.8	3	80	#NULL!	1	1	97	133	2	0	83	2	0	0	0	46	2
1	5	3	1	2	1	1	1	2	1	2	1	1	2	1	1	1	1	1	2	1	3	1	1	1	2	0	1	2215	1	0	56	160	21.88	2	91	1	#NULL!	1	91	140	3	1	96	3	1	2	1	75	4
1	2	3	1	1	2	1	2	2	2	2	1	1	1	2	1	2	2	2	1	1	2	1	1	1	2	0	1	2178	1	0	61	167	21.87	2	80	0	#NULL!	0	96	151	3	1	101	3	1	2	1	40	2
1	4	2	1	1	1	1	1	2	1	2	3	3	2	2	2	3	3	3	1	1	1	1	3	1	2	0	1	499	1	0	70	160	27.34	3	99	1	#NULL!	1	102	128	2	0	67	1	0	0	0	67	4
2	4	1	2	1	1	3	1	3	2	3	3	3	1	1	2	3	3	3	1	1	1	1	3	1	2	0	1	1022	1	0	64	148	29.22	3	97	#NULL!	1	1	102	133	2	0	79	1	0	0	0	68	4
2	2	2	2	1	3	1	2	2	1	2	1	1	1	1	2	3	2	2	1	1	1	1	3	1	2	0	1	1545	1	0	70.4	160	27.5	3	90	#NULL!	1	1	107	120	2	0	79	1	0	0	0	42	2
2	3	5	1	1	3	1	1	2	3	2	1	1	1	1	1	2	2	2	1	1	1	1	3	1	2	0	1	2068	1	0	58	150	25.78	3	84	#NULL!	1	1	101	129	2	0	73	1	0	0	0	50	3
2	2	6	2	1	3	1	2	2	1	2	1	1	1	1	2	3	2	2	1	1	1	1	3	1	2	0	1	2391	1	0	70.4	160	27.5	3	90	#NULL!	1	1	107	120	2	0	79	1	0	0	0	42	2
2	4	3	1	1	2	1	1	2	1	2	3	3	1	1	3	3	3	3	2	2	1	1	3	1	2	0	1	1106	2	0	54	149	24.32	3	80	#NULL!	1	1	98	116	1	0	77	1	0	0	0	60	4
2	5	5	1	1	2	3	1	2	2	4	1	1	2	1	1	3	3	3	2	2	3	1	2	1	2	0	1	1629	2	0	38	146	17.83	1	68	#NULL!	0	0	78	137	2	0	77	1	0	0	0	73	4
1	5	4	2	1	3	1	1	3	1	1	1	1	2	1	2	3	3	3	3	2	1	1	2	2	2	0	1	2413	3	0	36	151	15.79	1	62	0	#NULL!	0	77	151	3	1	67	1	0	1	1	72	4
2	3	1	2	1	2	1	2	2	1	3	1	1	1	2	1	2	2	1	1	1	1	1	3	1	2	0	1	86	1	0	65	155	27.06	3	99	#NULL!	1	1	100	131	2	0	72	1	0	0	0	59	3
2	5	6	2	1	2	1	1	3	2	3	3	3	1	1	2	2	3	2	1	1	2	2	3	1	2	0	1	609	1	0	44	138	23.1	3	86	#NULL!	1	1	94	118	1	0	70	1	0	0	0	72	4
2	3	3	1	2	2	1	2	2	1	2	1	2	1	1	1	3	3	3	2	2	1	1	2	1	2	0	1	1132	3	0	42	155	17.48	1	68	#NULL!	0	0	86	120	2	0	61	1	0	0	0	53	3
2	1	5	1	2	2	1	1	2	2	2	3	3	1	2	2	1	1	1	1	1	3	3	3	1	2	0	1	1655	1	0	59	151	25.88	3	80	#NULL!	1	1	96	146	3	1	93	3	1	2	1	34	1
2	2	2	1	1	2	1	2	2	1	3	2	1	1	1	2	3	3	1	2	1	2	1	3	1	2	0	1	2172	1	0	63.4	145	30.15	3	83	#NULL!	1	1	106	127	2	0	71	1	0	0	0	47	2
2	3	5	1	1	1	3	1	2	2	3	1	1	1	1	1	3	2	2	2	2	1	1	3	1	1	1	1	318	2	0	66	155	27.47	3	87	#NULL!	1	1	102	123	2	0	72	1	0	0	0	56	3
2	2	5	1	2	2	1	2	2	1	2	1	1	1	1	2	2	2	2	1	1	3	1	3	1	1	1	1	841	1	0	73	151	32.02	3	95	#NULL!	1	1	105	112	1	0	65	1	0	0	0	49	2
2	6	4	1	1	1	1	1	3	2	3	3	3	1	1	1	2	2	2	1	1	2	2	2	1	1	1	1	1364	1	0	40	155	16.65	1	65	#NULL!	0	0	80	139	2	0	80	2	0	0	0	80	4
1	4	5	1	1	2	1	1	2	2	2	1	1	1	1	3	2	2	2	1	1	2	1	3	1	1	1	1	1887	1	0	57	155	23.73	3	84	0	#NULL!	0	97	105	1	0	65	1	0	0	0	60	4
1	4	5	2	2	3	2	2	2	1	2	3	3	2	2	1	3	3	3	1	1	1	1	2	1	1	1	1	297	1	0	45	156	18.49	1	56	0	#NULL!	0	80	119	1	0	66	1	0	0	0	63	4
2	2	5	1	2	2	1	2	2	1	2	1	1	1	1	2	2	2	3	1	1	2	1	3	1	1	1	1	820	1	0	59	160	23.05	3	78	#NULL!	0	0	90	107	1	0	75	1	0	0	0	41	2
1	4	4	1	2	3	1	1	2	1	1	1	1	1	1	1	3	3	3	1	1	1	1	1	1	1	1	1	1343	1	0	59	170	20.42	2	87	0	#NULL!	0	90	106	1	0	65	1	0	0	0	64	4
2	1	3	2	1	2	2	1	2	2	2	3	3	2	1	1	2	3	2	1	1	2	1	3	1	1	1	1	1866	1	0	58	148	26.48	3	93	#NULL!	1	1	100	154	3	1	94	3	1	2	1	30	1
2	2	6	1	2	2	1	2	2	1	2	1	1	1	1	2	2	2	3	1	1	2	1	3	1	1	1	1	2375	1	0	59	160	23.05	3	78	#NULL!	0	0	90	107	1	0	75	1	0	0	0	41	2
1	3	2	2	1	2	1	1	2	1	1	3	3	2	1	3	3	3	3	1	1	1	1	1	1	1	0	1	467	1	0	57	170	19.72	2	81	0	#NULL!	0	92	109	1	0	65	1	0	0	0	59	3
2	2	1	2	1	3	1	1	2	2	2	1	3	1	1	1	2	2	2	2	1	1	1	3	1	1	0	1	990	1	0	63	145	29.96	3	91	#NULL!	1	1	105	118	1	0	78	1	0	0	0	46	2
2	1	2	2	1	1	2	1	2	1	2	1	1	1	1	2	3	3	1	1	1	1	1	3	1	1	0	1	1513	1	0	64.1	154	27.03	3	84	#NULL!	1	1	101	125	2	0	78	1	0	0	0	32	1
2	3	3	1	1	1	2	1	2	2	2	3	3	1	1	1	2	2	2	1	1	1	1	1	1	1	0	1	2036	1	0	44	145	20.93	2	73	#NULL!	0	0	90	147	3	1	78	1	0	1	1	58	3
1	3	5	2	1	2	1	2	2	2	2	1	1	2	2	1	3	3	3	1	1	3	2	3	1	1	1	1	254	1	0	73.8	162	28.12	3	99	1	#NULL!	1	97	123	2	0	73	1	0	0	0	56	3
2	4	5	1	1	2	1	1	2	1	2	1	1	1	1	2	2	2	2	1	1	1	1	1	1	1	0	1	777	1	0	48	150	21.33	2	71	#NULL!	0	0	90	144	3	1	88	2	0	1	1	62	4
1	5	4	1	1	3	1	1	2	1	1	3	3	2	2	1	1	3	3	1	1	3	1	3	1	1	1	1	1300	1	0	57	155	23.73	3	82	0	#NULL!	0	91	135	2	0	82	2	0	0	0	77	4
1	2	1	2	2	2	2	2	2	1	2	3	3	2	2	1	3	3	3	1	1	2	1	1	1	1	1	1	1823	1	0	50	162	19.05	2	73	0	#NULL!	0	90	131	2	0	70	1	0	0	0	40	2
2	2	1	2	1	3	1	1	2	2	2	1	1	1	1	1	2	2	2	1	1	1	1	3	1	2	0	1	983	1	1	48	140	24.49	3	75	#NULL!	0	0	93	130	2	0	72	1	0	0	0	46	2
2	2	2	1	1	2	1	1	2	2	2	1	1	2	1	1	3	3	3	1	1	3	2	3	1	2	0	1	1506	1	0	51.3	145	24.4	3	89	#NULL!	1	1	95.5	125	2	0	95	3	1	1	1	44	2
2	4	5	1	1	2	1	1	3	1	3	1	1	1	1	1	2	2	2	1	1	1	1	3	1	2	0	1	2029	1	0	60	145	28.54	3	93	#NULL!	1	1	101	142	3	1	91	3	1	2	1	64	4
2	4	1	2	1	4	1	2	2	2	2	3	3	1	1	3	3	3	2	1	2	1	2	3	1	2	0	1	80	2	0	63	146	29.56	3	98	#NULL!	1	1	102	139	2	0	76	1	0	0	0	63	4
2	2	6	1	1	1	1	2	2	2	2	1	2	1	1	1	1	1	2	1	1	1	1	3	1	2	0	1	603	1	0	66	154	27.83	3	90	#NULL!	1	1	107	110	1	0	73	1	0	0	0	46	2
2	4	3	1	1	1	1	1	3	1	3	3	3	1	1	1	3	3	3	1	1	1	1	1	1	2	0	1	1126	1	0	42	145	19.98	2	86	#NULL!	1	1	89	118	1	0	86	2	0	0	0	67	4
1	2	5	1	3	2	3	1	2	2	2	1	1	1	1	2	2	3	2	1	1	3	1	3	1	2	0	1	1649	1	0	65	159	25.71	3	79	0	#NULL!	0	96	119	1	0	76	1	0	0	0	46	2
2	4	3	2	1	4	1	2	2	2	2	3	3	1	1	3	3	3	2	1	2	1	2	3	1	2	0	1	2540	2	0	63	146	29.56	3	98	#NULL!	1	1	102	139	2	0	76	1	0	0	0	63	4
2	5	1	2	1	1	1	1	2	1	2	3	3	1	1	1	1	3	1	1	1	3	1	1	1	1	1	1	36	1	0	48	151	21.05	2	71	#NULL!	0	0	91	148	3	1	85	2	0	1	1	75	4
2	2	6	1	1	2	2	1	3	1	1	3	3	1	1	2	3	3	3	1	1	3	1	3	1	1	1	1	559	1	0	58	150	25.78	3	74	#NULL!	0	0	101	113	1	0	63	1	0	0	0	42	2
1	3	1	2	1	3	1	1	2	3	2	1	1	1	1	1	2	2	2	1	1	1	1	1	1	1	1	1	1082	1	0	54	160	21.09	2	76	0	#NULL!	0	90	133	2	0	82	2	0	0	0	51	3
1	4	1	2	1	3	1	1	2	1	2	1	1	1	2	1	3	2	2	2	2	1	1	2	1	1	1	1	1605	2	0	45	170	15.57	1	70	0	#NULL!	0	88	89	1	0	52	1	0	0	0	65	4
2	4	5	1	1	1	1	1	2	1	2	3	3	1	1	1	3	3	3	1	1	1	1	1	1	1	1	1	2128	1	0	45	143	22.01	2	72	#NULL!	0	0	92	108	1	0	79	1	0	0	0	65	4
2	4	2	1	1	2	1	1	3	1	3	3	3	2	1	2	3	3	3	2	2	1	1	3	1	1	0	1	58	2	0	57	146	26.74	3	67	#NULL!	0	0	80	144	3	1	90	3	1	2	1	62	4
1	3	6	1	2	2	1	2	2	2	2	1	1	2	2	3	2	2	2	1	1	1	1	3	1	1	0	1	581	1	0	68	165	24.98	3	98	1	#NULL!	1	96	114	1	0	71	1	0	0	0	53	3
1	5	1	2	1	2	1	1	2	1	2	3	3	1	2	2	2	2	3	1	1	1	1	3	1	1	0	1	1104	1	0	65	160	25.39	3	89	0	#NULL!	0	101	163	3	1	89	2	0	1	1	79	4
2	4	5	1	1	1	1	1	3	3	4	3	3	2	1	1	3	3	3	1	1	1	1	1	1	1	0	1	1627	1	0	41	143	20.05	2	73	#NULL!	0	0	84	112	1	0	78	1	0	0	0	67	4
2	1	3	1	2	2	1	1	2	2	2	3	3	1	2	2	1	1	1	1	1	3	3	3	1	1	0	1	2150	1	0	56.6	155	23.56	3	76	#NULL!	0	0	96	119	1	0	81	2	0	0	0	34	1
2	1	2	2	1	2	3	2	2	1	2	1	1	1	1	2	3	1	1	1	2	1	1	3	1	1	0	1	408	2	0	48	140	24.49	3	73	#NULL!	0	0	88	154	3	1	110	3	1	2	1	39	1
2	4	1	2	1	1	2	1	2	2	2	1	1	1	1	2	2	2	2	1	1	1	1	3	1	1	0	1	931	1	0	55	148	25.11	3	82	#NULL!	1	1	100	132	2	0	77	1	0	0	0	64	4
2	2	3	1	1	2	1	1	2	2	2	1	1	1	1	2	3	3	2	1	1	3	1	3	1	1	0	1	1454	1	0	56	145	26.63	3	87	#NULL!	1	1	101	152	3	1	92	3	1	2	1	44	2
1	4	5	1	1	2	1	1	2	2	2	1	1	1	1	3	2	2	2	1	1	2	1	3	1	1	1	1	1977	1	0	57	155	23.73	3	84	0	#NULL!	0	97	129	2	0	91	3	1	1	1	60	4
2	4	5	2	1	2	1	2	2	2	2	1	1	1	1	1	2	2	1	1	1	3	3	3	1	1	0	1	237	1	0	70	159	27.69	3	91	#NULL!	1	1	102	146	3	1	94	3	1	2	1	67	4
2	3	5	1	2	3	1	2	2	1	2	1	1	1	1	1	2	2	1	1	1	1	1	3	1	1	0	1	760	1	0	58	155	24.14	3	84	#NULL!	1	1	99	153	3	1	98	3	1	2	1	56	3
2	2	4	1	1	3	1	2	2	1	2	1	1	1	1	1	3	3	3	1	1	1	1	3	1	1	0	1	1283	1	0	58	150	25.78	3	85	#NULL!	1	1	93	118	1	0	69	1	0	0	0	47	2
2	1	1	2	3	1	1	2	2	1	2	2	1	1	1	2	3	3	3	2	2	3	2	3	1	1	0	1	1806	2	0	74	147	34.24	3	89	#NULL!	1	1	113	163	3	1	100	3	1	2	1	33	1
2	6	4	1	1	1	1	1	3	1	3	3	3	1	1	1	2	3	2	1	1	1	1	2	1	1	0	1	1378	1	0	40	150	17.78	1	86	#NULL!	1	1	88	124	2	0	79	1	0	0	0	108	4
1	1	1	2	1	3	1	1	1	1	1	1	1	2	2	1	3	3	2	1	1	1	1	1	1	2	1	1	202	1	0	58	160	22.66	2	89	0	#NULL!	0	95	131	2	0	70	1	0	0	0	38	1
1	3	6	2	1	2	1	1	2	1	2	1	1	2	2	1	2	2	2	1	1	3	1	1	1	2	1	1	725	1	0	57	159	22.55	2	78	0	#NULL!	0	89	98	1	0	58	1	0	0	0	59	3
2	3	4	1	1	2	1	1	2	2	3	3	3	1	1	1	3	3	2	1	1	2	1	3	1	2	0	1	1248	1	0	59	160	23.05	3	83	#NULL!	1	1	97	105	1	0	76	1	0	0	0	59	3
2	4	1	2	1	3	1	1	2	1	2	1	1	1	1	3	2	3	2	1	2	1	1	2	1	2	0	1	1771	2	0	32	143	15.65	1	72	#NULL!	0	0	93	107	1	0	62	1	0	0	0	64	4
2	1	4	2	1	2	2	2	2	1	2	1	2	1	1	2	2	2	2	2	1	2	2	3	2	2	1	1	2441	1	0	58	155	24.14	3	72	#NULL!	0	0	97	98	1	0	71	1	0	0	0	35	1
2	3	2	2	1	2	1	1	2	2	2	1	1	1	1	3	3	3	1	1	1	2	2	3	1	2	0	1	463	1	0	52.3	145	24.88	3	92	#NULL!	1	1	110	135	2	0	75	1	0	0	0	54	3
2	5	1	2	1	1	2	1	2	1	3	3	3	1	1	1	2	2	2	2	1	1	1	3	1	2	0	1	986	1	0	52	136	28.11	3	92	#NULL!	1	1	93	114	1	0	79	1	0	0	0	73	4
2	1	2	1	3	2	1	1	2	2	2	3	3	1	2	2	1	1	1	1	1	1	2	3	1	2	0	1	1509	1	0	63.5	151	27.85	3	71	#NULL!	0	0	101	143	3	1	79	1	0	1	1	36	1
1	3	3	1	1	3	1	1	2	1	2	3	3	2	1	1	2	2	2	2	1	1	1	1	1	2	0	1	2032	1	0	50	160	19.53	2	71	0	#NULL!	0	85	143	3	1	82	2	0	1	1	59	3
1	3	1	2	1	2	1	1	2	1	2	1	1	1	2	1	3	2	1	2	1	2	2	3	1	1	1	1	116	1	0	78	165	28.65	3	97	1	#NULL!	1	104	123	2	0	69	1	0	0	0	57	3
1	3	2	2	1	2	1	1	2	1	2	1	1	2	2	2	2	3	2	1	1	2	1	3	1	1	1	1	639	1	0	56	156	23.01	3	85	0	#NULL!	0	87	120	2	0	79	1	0	0	0	58	3
2	1	2	2	1	1	2	1	2	1	2	1	1	1	1	2	3	3	1	1	1	1	1	1	1	1	0	1	1162	1	0	40	140	20.41	2	73	#NULL!	0	0	93	135	2	0	92	3	1	1	1	32	1
1	4	1	1	1	1	3	1	2	2	2	1	1	1	1	1	3	3	3	1	1	1	1	1	1	1	1	1	1685	1	0	46	155	19.15	2	67	0	#NULL!	0	82	127	2	0	79	1	0	0	0	61	4
2	3	6	1	1	2	3	1	2	2	2	1	1	2	1	3	2	2	2	1	1	1	1	3	1	1	0	1	2208	1	0	57	147	26.38	3	88	#NULL!	1	1	101	131	2	0	84	2	0	0	0	55	3
2	2	2	2	2	2	1	2	2	2	2	1	1	1	1	1	3	3	1	1	1	1	1	3	1	1	0	1	359	1	0	60.9	142	30.2	3	85	#NULL!	1	1	102	137	2	0	84	2	0	0	0	47	2
2	4	1	2	1	3	1	2	2	1	2	1	1	1	1	1	2	2	2	1	1	1	1	1	1	1	0	1	882	1	0	49	150	21.78	2	77	#NULL!	0	0	90	152	3	1	92	3	1	2	1	60	4
2	4	2	1	1	3	1	2	2	1	2	3	3	1	2	1	3	3	3	1	1	1	1	3	1	1	0	1	1405	1	0	65	147	30.08	3	90	#NULL!	1	1	98	111	1	0	83	2	0	0	0	65	4
2	3	3	1	1	3	2	1	2	2	2	3	3	1	1	2	2	2	2	1	1	1	1	1	1	1	0	1	1928	1	0	56	160	21.88	2	74	#NULL!	0	0	96	125	2	0	76	1	0	0	0	52	3
2	1	1	2	1	4	2	1	2	2	2	1	1	1	1	2	3	3	3	1	1	1	1	3	1	1	1	1	208	1	1	69	150	30.67	3	92	#NULL!	1	1	110	110	1	0	71	1	0	0	0	38	1
2	3	5	1	1	2	1	2	3	1	3	3	3	2	1	1	3	2	2	1	1	1	1	1	1	1	1	1	731	1	0	47	156	19.31	2	80	#NULL!	1	1	88	140	3	1	88	2	0	1	1	58	3
2	2	4	1	1	1	2	1	1	1	4	1	1	1	1	1	3	3	3	1	1	2	1	3	1	1	1	1	1254	1	0	44	135	24.14	3	85	#NULL!	1	1	80	124	2	0	85	2	0	0	0	49	2
2	4	4	1	1	2	1	2	2	1	2	1	1	1	1	1	3	3	3	2	1	1	1	3	1	1	1	1	2300	1	0	112	154	47.23	3	132	#NULL!	1	1	125	139	2	0	76	1	0	0	0	65	4
2	2	4	2	1	3	1	2	2	2	2	1	1	1	1	1	1	3	1	2	2	1	1	3	1	2	0	1	2415	2	0	56.9	150	25.29	3	78	#NULL!	0	0	95	173	3	1	92	3	1	2	1	40	2
2	2	2	2	1	3	1	2	2	1	2	3	3	1	1	1	3	3	3	2	1	1	1	3	2	2	0	1	412	1	0	53.8	148	24.56	3	85	#NULL!	1	1	97	141	3	1	92	3	1	2	1	49	2
1	5	1	2	1	1	1	1	2	2	2	3	3	1	1	1	2	3	2	1	1	1	1	3	2	2	0	1	935	1	0	75	165	27.55	3	100	1	#NULL!	1	98	149	3	1	100	3	1	2	1	75	4
1	2	3	1	2	2	1	2	2	2	2	1	2	2	2	1	2	2	2	1	1	1	1	1	2	2	0	1	1458	1	0	60	165	22.04	2	80	0	#NULL!	0	93	116	1	0	78	1	0	0	0	42	2
2	4	4	1	2	2	1	1	2	2	2	3	3	1	1	3	2	2	2	1	1	2	1	3	2	2	0	1	1981	1	0	52	136	28.11	3	92	#NULL!	1	1	93	101	1	0	58	1	0	0	0	62	4
1	4	1	2	1	2	1	2	2	1	2	3	3	2	2	3	1	1	1	1	1	1	1	3	1	2	0	1	912	1	0	70	160	27.34	3	97	1	#NULL!	1	104	135	2	0	99	3	1	1	1	62	4
1	1	2	2	3	2	1	1	2	1	2	1	1	1	1	2	3	3	1	2	1	2	2	1	1	2	0	1	389	1	0	56.7	165	20.83	2	78	0	#NULL!	0	99	125	2	0	72	1	0	0	0	31	1
2	1	3	1	3	2	2	1	2	1	2	1	1	1	1	2	2	3	1	2	1	2	2	1	1	2	0	1	1435	1	0	52	157	21.1	2	72	#NULL!	0	0	96	173	3	1	92	3	1	2	1	33	1
2	4	2	1	2	2	1	1	2	1	2	1	1	1	1	3	2	2	2	1	1	2	1	3	1	2	0	1	1958	1	0	90	155	37.46	3	110	#NULL!	1	1	113	122	2	0	82	2	0	0	0	67	4
1	2	5	1	3	2	1	2	2	1	2	1	1	1	1	2	2	1	2	1	1	3	2	3	1	2	1	1	780	1	0	71	165	26.08	3	91	1	#NULL!	1	103	114	1	0	97	3	1	1	1	41	2
2	3	4	1	1	3	1	1	2	2	2	1	1	1	1	1	2	3	3	1	1	2	1	3	1	2	0	1	1303	1	0	58	153	24.78	3	90	#NULL!	1	1	102	133	2	0	75	1	0	0	0	54	3
1	3	3	2	1	3	1	1	2	1	2	1	1	2	1	1	3	3	3	1	1	1	1	2	1	2	1	1	1826	1	0	42	162	16	1	74	0	#NULL!	0	83	108	1	0	65	1	0	0	0	53	3
1	3	6	2	1	2	1	1	2	1	3	1	1	2	1	2	1	1	2	1	1	2	1	3	1	2	1	1	705	1	0	85	170	29.41	3	98	1	#NULL!	1	101	173	3	1	102	3	1	2	1	54	3
2	1	1	2	1	2	1	2	2	1	2	3	3	1	1	1	3	3	3	1	1	3	1	1	1	1	1	1	111	1	0	55	155	22.89	2	77	#NULL!	0	0	93	140	3	1	88	2	0	1	1	39	1
1	3	6	1	2	2	2	1	2	3	2	1	1	1	1	3	3	3	3	1	1	1	1	3	1	1	1	1	634	1	0	77	151	33.77	3	112	1	#NULL!	1	100	147	3	1	80	2	0	1	1	54	3
2	2	2	1	1	2	1	2	2	1	2	1	2	1	1	1	3	3	1	1	1	2	2	3	1	1	1	1	1157	1	0	59	152	25.54	3	97	#NULL!	1	1	100	131	2	0	86	2	0	0	0	49	2
2	5	5	1	1	1	1	1	2	1	2	3	3	1	1	1	2	3	3	1	1	1	1	2	1	1	1	1	1680	1	0	34.7	148	15.84	1	65	#NULL!	0	0	75	124	2	0	70	1	0	0	0	72	4
2	2	6	1	1	3	2	1	2	2	2	1	1	2	2	1	2	2	2	2	2	1	1	3	1	1	1	1	2203	2	0	52	150	23.11	3	75	#NULL!	0	0	98	119	1	0	70	1	0	0	0	47	2
1	2	2	2	2	2	1	2	2	2	2	1	1	2	1	1	3	3	1	1	1	1	3	1	1	1	1	1	107	1	0	60	172	20.28	2	78	0	#NULL!	0	91	156	3	1	98	3	1	2	1	47	2
2	1	6	1	1	3	2	1	2	2	2	1	1	1	1	1	3	3	2	1	1	1	1	1	1	1	1	1	630	1	0	38	143	18.58	2	68	#NULL!	0	0	81	130	2	0	88	2	0	0	0	39	1
2	2	2	2	3	2	1	2	3	2	3	1	2	1	1	1	2	2	2	1	1	2	1	3	1	1	1	1	1153	1	0	60	150	26.67	3	93	#NULL!	1	1	102	118	1	0	84	2	0	0	0	43	2
2	4	5	1	1	2	1	1	3	1	3	3	3	1	1	3	2	2	2	1	1	1	2	3	1	1	1	1	1676	1	0	59.5	153	25.42	3	85	#NULL!	1	1	97	106	1	0	74	1	0	0	0	60	4
2	3	5	1	1	1	1	1	2	1	2	3	3	1	1	2	3	3	1	1	1	1	1	3	1	1	1	1	2199	1	0	65	155	27.06	3	93	#NULL!	1	1	111	137	2	0	80	2	0	0	0	51	3
1	3	5	2	1	3	2	1	2	2	3	1	1	2	2	2	3	3	3	1	1	3	3	1	1	1	1	1	324	1	0	54	158	21.63	2	75	0	#NULL!	0	90	148	3	1	105	3	1	2	1	55	3
2	4	5	1	1	3	1	2	2	1	2	1	1	1	1	3	2	2	2	1	1	1	1	2	1	1	0	1	847	1	0	37	146	17.36	1	62	#NULL!	0	0	85	109	1	0	65	1	0	0	0	60	4
1	4	4	1	1	2	1	1	3	1	1	3	3	2	1	3	3	3	2	2	2	3	2	1	1	1	1	1	1370	2	0	56	160	21.88	2	79	0	#NULL!	0	94	137	2	0	79	1	0	0	0	61	4
1	3	4	1	2	2	1	1	2	1	2	3	3	1	1	3	2	2	2	1	1	2	2	3	1	1	1	1	1893	1	0	73	150	32.44	3	99	1	#NULL!	1	108	136	2	0	92	3	1	1	1	51	3
2	6	4	1	1	1	1	1	2	1	2	3	3	2	1	1	1	3	1	1	1	3	1	3	1	1	0	1	2427	1	0	59.8	142	29.66	3	82	#NULL!	1	1	101	139	2	0	94	3	1	1	1	81	4
1	2	1	2	1	3	1	1	3	1	3	1	1	1	1	1	3	3	2	2	1	1	1	2	1	2	1	1	198	1	0	46	167	16.49	1	74	0	#NULL!	0	87	126	2	0	80	2	0	0	0	48	2
2	6	6	1	1	1	1	1	2	2	3	1	1	1	1	1	2	3	1	1	1	3	1	1	1	2	1	1	721	1	0	38	142	18.85	2	82	#NULL!	1	1	82	110	1	0	63	1	0	0	0	87	4
1	2	5	1	2	3	1	2	3	1	3	1	1	2	1	1	2	2	2	2	1	1	1	3	1	2	1	1	1244	1	0	78	170	26.99	3	105	1	#NULL!	1	107	125	2	0	79	1	0	0	0	47	2
2	2	1	2	1	2	1	2	2	2	2	1	1	1	1	1	3	3	2	1	1	1	1	2	1	2	1	1	1767	1	0	35	148	15.98	1	86	#NULL!	1	1	101	146	3	1	83	2	0	1	1	47	2
2	2	4	1	1	2	2	2	2	1	1	3	3	1	1	1	3	3	3	1	1	1	1	3	1	2	1	1	2290	1	0	67	158	26.84	3	89	#NULL!	1	1	103	120	2	0	61	1	0	0	0	49	2
1	2	2	1	2	2	1	2	2	1	1	3	3	1	1	2	2	2	2	1	1	1	1	3	1	2	0	1	453	1	0	65.4	163	24.62	3	96	1	#NULL!	1	101	126	2	0	81	2	0	0	0	47	2
1	5	1	2	1	1	1	1	2	2	2	1	1	1	1	2	2	3	2	1	1	1	1	2	1	2	0	1	976	1	0	41	160	16.02	1	71	0	#NULL!	0	81	114	1	0	76	1	0	0	0	78	4
2	3	2	1	1	2	3	1	1	1	3	3	2	2	2	1	2	2	1	1	1	1	1	3	1	2	0	1	1499	1	1	70	156	28.76	3	98	#NULL!	1	1	106	111	1	0	76	1	0	0	0	50	3
2	2	3	1	1	3	2	1	3	2	3	1	1	1	1	1	3	3	3	1	1	1	1	1	1	2	0	1	2022	1	0	51	150	22.67	2	79	#NULL!	0	0	95	151	3	1	93	3	1	2	1	45	2
2	2	4	2	2	4	1	2	2	1	2	1	1	2	1	2	3	3	1	1	1	2	3	3	1	2	0	1	2410	1	0	65	160	25.39	3	82	#NULL!	1	1	97	133	2	0	77	1	0	0	0	48	2
1	2	1	2	1	3	1	1	2	1	4	2	3	2	2	1	3	3	3	1	1	3	1	2	1	2	1	1	182	1	0	40	155	16.65	1	64	0	#NULL!	0	83	122	2	0	83	2	0	0	0	47	2
2	3	4	2	1	3	1	1	2	2	2	3	1	1	1	1	2	2	2	1	1	2	1	2	1	2	0	1	1228	1	0	38	144	18.33	1	65	#NULL!	0	0	83	130	2	0	88	2	0	0	0	50	3
2	2	1	2	1	3	2	1	2	1	3	1	1	1	1	1	3	1	1	1	1	1	1	1	1	2	0	1	1751	1	0	48	150	21.33	2	72	#NULL!	0	0	88	126	2	0	82	2	0	0	0	40	2
2	3	3	1	1	2	1	1	2	2	2	1	1	1	1	1	3	3	3	2	1	3	1	3	1	2	0	1	2274	1	0	63	149	28.38	3	94	#NULL!	1	1	104	120	2	0	79	1	0	0	0	54	3
2	4	5	1	2	3	2	1	3	1	3	1	1	1	1	2	3	3	3	1	1	3	3	1	1	1	0	1	215	1	0	40	140	20.41	2	76	#NULL!	0	0	90	113	1	0	59	1	0	0	0	63	4
1	5	5	1	2	2	1	2	2	1	2	1	1	2	2	2	2	1	2	1	1	3	1	1	1	1	1	1	738	1	0	46	150	20.44	2	72	0	#NULL!	0	87	114	1	0	80	2	0	0	0	70	4
1	4	4	1	1	2	1	2	2	2	2	3	3	1	1	2	2	2	2	1	1	2	1	3	1	1	1	1	1261	1	0	84	171	28.73	3	99	1	#NULL!	1	106	134	2	0	78	1	0	0	0	67	4
2	1	1	2	3	1	2	2	2	1	2	1	1	1	1	2	3	3	1	1	1	3	1	3	1	1	0	1	1784	1	0	56	147	25.92	3	80	#NULL!	1	1	93	130	2	0	82	2	0	0	0	38	1
2	3	4	2	1	3	1	1	2	1	2	1	1	1	1	1	3	3	3	1	1	1	1	3	1	1	0	1	2307	1	0	60	145	28.54	3	97	#NULL!	1	1	100	147	3	1	92	3	1	2	1	50	3
2	1	5	2	1	3	1	1	1	2	4	1	1	1	1	2	3	3	1	2	2	1	1	3	1	1	0	1	269	2	0	62.4	160	24.38	3	72	#NULL!	0	0	101	144	3	1	85	2	0	1	1	39	1
1	3	5	1	2	2	2	2	2	1	2	2	1	1	2	1	1	2	3	1	1	3	2	2	1	1	1	1	792	1	0	46	161	17.75	1	70	0	#NULL!	0	87	163	3	1	94	3	1	2	1	57	3
2	4	4	1	1	1	1	1	2	1	2	3	3	1	1	1	2	2	2	1	1	1	1	3	1	1	0	1	1315	1	0	63	151	27.63	3	94	#NULL!	1	1	105	140	3	1	71	1	0	1	1	67	4
2	3	5	1	2	2	1	1	3	1	2	3	1	2	1	1	2	3	2	2	1	3	2	1	1	1	0	1	1838	1	0	56	167	20.08	2	76	#NULL!	0	0	91	125	2	0	82	2	0	0	0	56	3
2	4	3	1	1	1	1	1	2	1	2	3	3	1	1	1	2	2	2	1	1	1	1	3	1	1	0	1	2488	1	0	63	151	27.63	3	94	#NULL!	1	1	105	140	3	1	71	1	0	1	1	67	4
2	4	6	1	1	2	1	1	2	2	3	1	1	1	1	2	2	3	2	1	1	2	1	3	1	2	0	1	689	1	0	57	145	27.11	3	87	#NULL!	1	1	96	110	1	0	81	2	0	0	0	69	4
2	3	1	2	1	3	1	2	2	2	2	1	1	1	1	2	3	3	1	1	1	1	1	3	1	2	0	1	1212	1	0	62	154	26.14	3	97	#NULL!	1	1	110	113	1	0	76	1	0	0	0	50	3
2	1	1	2	1	3	2	1	2	1	3	1	1	1	1	1	3	1	1	1	1	1	1	3	1	2	0	1	1735	1	0	51.5	140	26.28	3	82	#NULL!	1	1	93	162	3	1	88	2	0	1	1	37	1
2	5	2	1	1	1	1	1	3	2	3	3	3	1	1	1	2	2	2	1	1	1	1	2	1	2	0	1	2258	1	0	34	145	16.17	1	63	#NULL!	0	0	73	119	1	0	62	1	0	0	0	74	4
2	2	6	1	1	3	1	2	2	1	2	1	1	1	1	1	1	1	1	1	1	1	1	3	2	2	0	1	2393	1	0	60	148	27.39	3	88	#NULL!	1	1	102	129	2	0	89	2	0	0	0	44	2
2	2	6	1	1	2	3	1	2	1	3	1	1	1	1	2	2	2	2	1	1	1	1	3	1	1	0	1	2350	1	0	61	155	25.39	3	90	#NULL!	1	1	105	123	2	0	88	2	0	0	0	45	2
2	2	4	1	3	2	3	1	2	2	2	1	1	1	1	2	2	3	2	1	1	3	1	3	1	1	0	1	2144	1	0	64	150	28.44	3	71	#NULL!	0	0	77	119	1	0	86	2	0	0	0	46	2
2	5	1	1	1	3	2	1	2	2	2	1	1	2	2	1	2	2	2	1	1	3	1	1	1	1	0	1	52	1	0	50	150	22.22	2	63	#NULL!	0	0	91	142	3	1	98	3	1	2	1	70	4
2	3	6	1	1	2	1	2	2	2	2	1	1	1	1	3	2	2	2	1	1	2	1	3	1	1	0	1	575	1	0	62	145	29.49	3	97	#NULL!	1	1	110	127	2	0	82	2	0	0	0	50	3
[truncated: 367 more rows]
[truncated: 244 more columns]
